# Supplementary material for: Correlation analysis of ApoB and TyG index levels with residual cardiovascular risk in patients with acute myocardial infarction
Source: Front Endocrinol (Lausanne). 2025 Sep 2;16:1542190. doi: 10.3389/fendo.2025.1542190 (PMC12477764; doi:10.3389/fendo.2025.1542190)
Supplement: Supplementary file 1 [file Table1.xlsx]

## Sheet: spss
case number	Age（year）	Sex（1=male, 0=female）	Height（cm）	Weight（kg）	BMI	Hypertension（0=no，1=yes）	Diabetes	Smoking Status	HDL-C（mmol/L）	LDL-C（mmol/L）	ApoB（g/L）	TC(mmol/L)	Lp（a）（mg/L）	TG(mmol/L)	Fasting blood glucose(mmol/L)	TG/HDL-C	LM	Proximal segment of LAD	Middle of LAD	Distal segment of LAD	D1	D2	Proximal segment of LCX	Middle of LCX	Distal segment of LCX	OM	Proximal segment of RCA	Middle of RCA	Distal segment of RCA	PDA	The other segnents	Gensini score	MACE(0=no,1=yes)	MACE	Overweight（0=no，1=yes）	Tyg
1227344	56	0	165	70	25.7117	0	1	1	1.58	2.1	0.53	5.99	51	1.81	6.95	1.14557	0	0	0	0	0	0	0	0	0	0	0	0	8（80%）	0	0	8	0		1	1.83892
1248214	65	0	165	55	20.202	0	0	0	1.34	2.23	0.58	3.97	250	0.88	4.3	0.656716	0	20（80%）	0	0	0	0	0	0	0	0	0	0	0	0	0	20	0		0	0.637634
1220703	69	1	174	62	20.4783	0	0	0	1.13	2.47	0.87	4.58	342	0.84	4.47	0.743363	0	20（90%）	6(60%)	0	0	0	0	0	0	4(60%)	0	2(30%)	2(50%)	0	2(60%)	36	0		0	0.629888
1404229	54	1	175	78	25.4694	0	1	1	1.27	4.73	1.4	6.92	235	3.44	13.89	2.70866	20（70%）	40（95%）	0	0	0	0	5（50%）	8（80%）	0	8（90%）	0	0	0	0	0	81	0		1	3.17349
1219586	32	0	169	60	21.0077	0	0	1	1.2	3.54	1.05	5.39	257	1.93	6.11	1.60833	0	20(80%)	0	0	0	0	0	0	0	0	0	0	0	0	0	20	0		0	1.7743
1216720	67	1	168	75	26.5731	0	0	0	0.92	1.74	0.79	3.55	128	2.09	5.15	2.27174	0	20（90%）	0	0	0	0	0	0	0	0	16（99%）	8（85%）	0	0	0	44	0		1	1.68301
1082553	63	0	150	45	20	1	0	0	1.54	2.71	1.03	4.98	2261	0.77	5.76	0.5	0	0	0	0	0	0	40（95%）	0	0	0	0	0	0	0	0	40	1	acute heart failure	0	0.796426
1309575	71	0	160	62	24.2188	0	1	1	1.12	1.94	0.67	3.6	525	1.09	6.6	0.973214	0	5（50%）	0	0	8（80%）	0	0	2（50%）	0	0	0	4（60%）	32（100%）	0	0	51	0		1	1.2801
1375661	70	1	175	70	22.8571	1	1	1	1.43	2.37	0.73	4.2	63	1.39	3.13	0.972028	0	10（60%）	24（98%）	0	0	0	0	2（40%）	0	0	0	8（90%）	0	0	0	44	1	acute heart failure	0	0.77719
1214380	63	1	170	80	27.6817	1	1	1	0.84	2.57	0.65	3.86	122	2.46	12.91	2.92857	0	0	0	0	0	0	20（80%）	0	0	0	0	8（80%）	0	0	0	28	0		1	2.76502
1259740	66	1	170	60	20.7612	0	0	1	1.08	2.63	0.91	4.21	38	0.87	4.21	0.805556	0	0	0	0	8（80%）	0	20（90%）	0	0	0	0	4（60%）	4（60%）	0	0	36	0		0	0.605053
1234856	66	0	155	58	24.1415	1	0	0	1.08	2.23	0.84	4.23	713	0.36	4.65	0.333333	0	0	12（85%）	8（90%）	0	0	0	16（95%）	0	0	0	0	8（80%）	0	16（100%）	60	1	Acute non-ST-segment elevation myocardial infarction	1	-0.177931
1408802	47	1	174	75	24.7721	0	0	1	1.3	3.69	1.16	5.12	199	1.22	5.37	0.938462	0	80（100%）	0	0	0	0	20（80%）	0	0	0	2（50%）	0	2（40%）	0	0	104	0		1	1.18653
1027106	56	1	170	85	29.4118	0	0	1	0.83	2.53	0.83	4.4	123	1.72	5.16	2.07229	0	0	48（100%）	0	0	0	0	0	0	0	0	2（40%）	0	0	0	50	0		1	1.49011
1009779	74	1	160	65	25.3906	1	0	1	1.03	1.76	0.54	3.46	50	1.28	6.67	1.24272	0	0	3（50%）	0	0	0	0	0	16（99%）	0	0	0	0	0	0	19	0		1	1.45133
1237156	70	0	163	65	24.4646	1	0	0	1.12	2.46	0.72	3.63	175	0.84	3.94	0.75	0	5（50%）	12（90%）	0	0	0	5（50%）	8（90%）	0	8（80%）	0	0	0	0	0	38	0		1	0.50368
1303029	59	1	175	70	22.8571	1	0	1	1.53	4.07	1.18	5.69	369	1.71	4.56	1.11765	0	0	12（80%）	0	0	0	0	8（80%）	0	0	32（100%）	0	0	0	0	52	0		0	1.36067
1339931	67	0	155	60	24.974	1	0	0	1.14	2.02	0.77	3.62	156	1.72	5.29	1.50877	0	20（90%）	0	0	0	0	0	0	32（100%）	8（80%）	0	32（100%）	0	0	0	92	0		1	1.515
1253507	64	0	150	65	28.8889	1	0	0	1.29	3.83	0.93	5.94	129	2	4.84	1.55039	0	20（80%）	0	0	0	0	0	32（100%）	0	0	0	0	4（60%）	0	0	56	0		1	1.57691
1334958	47	1	172	85	28.7317	0	1	1	1.06	3.08	1.17	5.29	166	2.3	6.73	2.16981	0	20（80%）	6（75%）	0	0	0	0	4（70%）	0	0	0	32（100%）	0	0	0	62	0		1	2.04634
1332427	60	1	170	70	24.2215	1	0	1	1.01	3.07	1.09	4.99	299	1.66	5.66	1.64356	0	0	0	0	0	0	0	8（80%）	0	8（90%）	0	0	0	0	2（60%）	18	1	AMI	1	1.54709
1378024	68	0	165	60	22.0386	0	0	1	1.19	3.12	0.91	4.79	141	1.18	5.46	0.991597	0	0	3（50%）	0	0	0	0	4（80%）	0	0	16（95%）	0	0	0	0	23	0		0	1.16982
1386956	79	1	172	70	23.6614	1	0	1	1.19	2.59	1.02	4.28	214	0.72	4.41	0.605042	0	20（80%）	0	0	0	0	40（95%）	0	0	0	16（95%）	0	0	0	0	76	0		0	0.462223
1329642	71	1	165	90	33.0579	1	0	1	0.87	2.25	0.88	3.93	56	1.98	5.23	2.27586	0	10（60%）	6（70%）	0	0	0	20（90%）	0	0	0	2（50%）	0	0	0	0	38	0		1	1.64436
1235728	53	1	175	85	27.7551	0	0	1	1.39	3.56	1.11	5.45	123	0.81	5.64	0.582734	0	0	0	0	0	0	0	0	0	0	0	0	32（100%）	0	0	32	0		1	0.826016
1287129	64	0	160	70	27.3438	1	0	0	1.06	4.05	1.38	5.63	368	1.55	4.83	1.46226	0	20（90%）	12（80%）	0	0	0	10（70%）	16（95%）	32（100%）	0	0	0	0	0	0	90	1	AIMI	1	1.31995
1219573	59	1	180	79	24.3827	1	1	1	1.21	3.53	1.06	4.95	152	1.21	6.65	1	0	40（95%）	0	0	0	0	5（40%）	0	16（99%）	0	0	0	0	0	0	61	0		1	1.39209
1274791	51	1	170	76	26.2976	1	0	1	1.08	3.26	1.32	4.98	200	1.26	4.51	1.16667	0	80（100%）	0	0	0	0	0	0	0	0	0	16（99%）	0	0	0	96	0		1	1.04426
1212221	66	1	175	62	20.2449	0	1	1	1	3.49	1.15	5.55	56	1.84	4.85	1.84	0	40（99%）	3（50%）	0	0	0	0	2（40%）	0	0	8（90%）	0	0	0	0	53	0		0	1.4956
1230233	40	1	173	64	21.3839	0	0	1	1.32	1.97	0.53	3.89	28	1.99	5.72	1.50758	0	20（90%）	3（50%）	0	0	0	0	0	0	0	0	2（30%）	0	0	0	25	0		0	1.73896
1239434	53	1	176	88	28.4091	1	0	1	0.97	2.17	0.7	3.54	125	1.55	4.3	1.59794	0	0	0	0	0	0	0	0	32（100%）	4（70%）	0	0	32（100%）	0	0	64	0		1	1.20372
977305	50	1	175	90	29.3878	1	1	1	1.21	3.34	1.11	5.26	118	0.49	8.29	0.404959	0	40（95%）	0	0	0	0	0	0	2（50%）	0	0	0	0	0	0	42	0		1	0.708553
1265967	38	1	173	70	23.3887	0	0	1	0.72	2.95	1.19	5.35	34	4.59	9.87	6.375	0	0	0	0	0	0	0	0	0	0	0	32（100%）	0	0	0	32	0		0	3.12023
1209333	53	1	171	75	25.6489	1	0	0	1.31	3.48	1	5.69	167	1.62	5.6	1.23664	0	40（95%）	0	0	8（90%）	0	0	0	16（95%）	0	0	0	0	0	0	64	0		1	1.51205
1213788	50	0	170	80	27.6817	1	1	0	1.35	3.7	1.35	6.13	290	2.11	12.51	1.56296	0	0	3（50%）	0	0	0	80（100%）	0	0	0	8（90%）	0	0	8（90%）	4（85%）	103	0		1	2.58007
1318399	74	0	155	65	27.0552	1	0	0	1.28	3.38	1.03	5.21	124	0.66	4.7	0.515625	0	5（40%）	12（80%）	0	0	4（90%）	40（99%）	0	0	0	2（40%）	0	2（30%）	0	0	65	0		1	0.4389
978778	55	1	185	80	23.3747	0	1	1	0.72	1.29	0.48	2.55	115	2.27	5.5	3.15278	0	5（50%）	0	2(40%)	0	0	12(90%)	0	0	4(70%)	2(40%)	0	0	0	0	25	0		0	1.83138
1247033	72	1	173	67	22.3863	0	1	0	1.02	2.48	1.01	4.24	21	2.04	10.03	2	0	40（99%）	24（99%）	0	0	0	5（50%）	2（50%）	0	0	0	0	0	0	0	71	0		0	2.32538
1229946	43	1	165	80	29.3848	1	0	0	1.56	4.21	1.42	7.2	72	2.22	5.22	1.42308	0	80（100%）	0	0	0	0	0	2（50%）	0	0	0	0	0	0	0	82	0		1	1.75686
1317857	78	1	172	71	23.9995	1	0	1	0.99	2.45	0.81	4.12	418	0.85	7.1	0.858586	20（75%）	40（99%）	0	8（85%）	0	0	0	0	0	0	8（80%）	0	0	0	0	76	0		1	1.10443
1211133	68	1	182	80	24.1517	1	0	0	1.73	3.54	1.16	5.96	279	0.86	7.56	0.49711	0	10（60%）	48（100%）	0	0	1（50%）	0	16（95%）	0	0	2（30%）	0	0	0	0	77	1	acute heart failure AMI	1	1.1789
1209789	61	1	175	79	25.7959	1	1	0	1.21	1.89	0.7	4.01	114	2.43	9.37	2.00826	0	80（100%）	0	0	0	0	0	0	0	0	2（40%）	0	0	0	0	82	1	cerebral infarction	1	2.43226
1225569	69	1	170	85	29.4118	0	1	1	1.1	3.12	0.9	4.81	85	1.35	9.03	1.22727	0	20（90%）	0	0	0	0	0	0	0	0	0	0	0	0	0	20	0		1	1.80751
1235278	70	0	175	76	24.8163	0	0	1	0.84	2.07	0.84	3.33	111	1.49	4.63	1.77381	0	0	3（40%）	0	0	0	0	16（95%）	0	0	2（30%）	0	0	0	0	21	0		1	1.23819
1327257	75	0	155	55	22.8928	1	1	0	0.81	2.88	0.9	4.33	260	1.57	6.49	1.93827	0	20（90%）	0	0	0	0	0	0	0	0	0	0	0	0	0	20	0		0	1.62819
1172614	66	0	162	64	24.3865	1	0	1	1.1	1.35	0.52	2.76	161	0.97	6.59	0.881818	10（40%）	0	0	0	0	0	10（70%）	0	0	0	32（100%）	0	0	0	0	52	0		1	1.16195
1210598	66	0	163	55	20.7008	0	0	0	1.91	3.69	1.48	6.35	1069	0.69	7.55	0.361257	0	80（100%）	12（80%）	0	16（95%）	0	0	0	0	0	0	0	0	0	0	108	1	acute heart failure	0	0.957337
1254626	40	1	170	75	25.9516	0	0	1	1.49	4.54	1.38	6.28	231	1.65	11.28	1.10738	0	0	0	0	0	0	0	0	0	0	0	32（100%）	4（75%）	0	0	36	0		1	2.23066
1331551	50	1	175	75	24.4898	0	0	1	1	1.54	0.57	3.41	83	1.52	5.3	1.52	0	0	0	0	0	0	0	0	0	0	0	32（100%）	0	0	0	32	0		1	1.39327
1319223	59	1	170	80	27.6817	0	0	0	1.36	1.87	1.3	3.66	655	0.96	5.2	0.705882	40（90%）	20（90%）	12（80%）	0	4（60%）	0	0	4（60%）	0	0	2（50%）	32（100%）	0	0	0	114	1	acute heart failure	1	0.914689
1265618	71	1	175	75	24.4898	1	0	1	1.15	2.38	0.82	4.24	138	0.68	4.44	0.591304	0	20（85%）	0	0	8（90%）	0	10（60%）	4（60%）	0	0	32（100%）	0	0	0	0	74	0		1	0.411845
1271256	66	0	169	75	26.2596	1	0	0	1.28	1.69	0.63	3.37	104	0.78	4.71	0.609375	0	0	0	0	0	0	0	0	0	8（90%）	0	0	0	0	0	8	0		1	0.608079
1400009	62	1	170	60	20.7612	1	0	1	0.89	3.25	1.12	5.44	548	1.24	6.69	1.39326	0	0	12（80%）	0	0	0	20（90%）	0	0	0	0	0	8（90%）	0	2（70%）	42	0		0	1.42258
1392027	71	1	160	57	22.2656	0	0	0	1.17	2.38	0.92	3.78	164	1.12	4.8	0.957265	0	5（50%）	0	0	0	0	0	32（100%）	0	0	32（100%）	0	0	0	0	69	0		0	0.988797
1128485	76	1	168	70	24.8016	1	0	1	1.3	2.73	0.77	4.47	367	0.59	5.76	0.453846	0	5（50%）	0	0	0	0	0	32（100%）	0	4（60%）	2（40%）	0	0	0	0	43	0		1	0.530158
1218176	62	0	160	60	23.4375	1	1	0	1.24	4.35	1.12	6.26	1200	1.13	5.64	0.91129	5（20%）	40（95%）	6（70%）	0	0	1（30%）	10（60%）	0	0	0	4（70%）	16（99%）	0	0	0	82	1	nonfatal myocardial infarction	0	1.15895
1332935	43	0	170	75	25.9516	0	0	1	1.37	6.07	1.86	9	166	1.01	5.25	0.737226	0	0	0	4（70%）	4（60%）	0	80（100%）	0	0	0	0	32（100%）	0	0	0	120	1	AMI	1	0.975031
1357873	69	0	160	65	25.3906	1	0	0	1.14	3.15	0.99	5.11	147	1.14	4.96	1	0	80（100%）	0	0	0	0	20（90%）	0	8（90%）	0	2（50%）	0	2（50%）	2（50%）	1（30%）	114	0		1	1.03929
1321995	47	1	165	60	22.0386	0	0	0	1.17	3.32	0.94	5.07	269	0.84	7.93	0.717949	0	40（95%）	3（50%）	0	0	0	0	0	0	0	2（50%）	8（80%）	0	0	0	53	0		0	1.20315
1373054	61	1	165	55	20.202	0	0	1	1.19	2.05	0.71	3.27	205	0.82	5.73	0.689076	0	0	0	0	16（95%）	0	0	0	0	0	0	0	0	0	0	16	0		0	0.854117
1274509	55	1	170	75	25.9516	0	1	0	0.77	2.04	0.45	3.39	75	2.01	12.31	2.61039	0	0	3（50%）	0	8（90%）	0	0	16（95%）	0	0	0	16（95%）	0	4（60%）	0	47	1	AIMI	1	2.5154
1302654	55	0	160	65	25.3906	1	0	1	0.88	2.34	0.73	4.62	92	3.7	4.32	4.20455	0	0	3（40%）	0	0	0	0	2（50%）	0	0	8（80%）	0	0	0	0	13	0		1	2.07844
1382178	47	1	180	94	29.0123	0	0	1	0.93	3.29	1.05	5.29	211	2.2	3.72	2.36559	20（70%）	20（85%）	0	0	0	0	10（75%）	0	0	8（80%）	0	8（90%）	0	0	0	66	0		1	1.40903
1243674	65	1	175	75	24.4898	1	0	1	0.94	2.21	1.38	4.09	107	0.73	4.47	0.776596	0	5（50%）	0	0	0	0	80（100%）	0	0	0	4（70%）	0	32（100%）	0	0	116	0		1	0.48953
1373477	51	1	170	76	26.2976	0	0	1	0.96	3.31	0.84	5.24	184	3.68	6.93	3.83333	0	0	24（95%）	0	0	0	0	0	0	0	0	0	0	0	0	24	0		1	2.54563
1370309	52	1	175	70	22.8571	1	1	1	1.06	3.52	1.2	5.28	196	0.95	14.9	0.896226	0	5（50%）	6（75%）	0	0	0	0	32（100%）	0	0	8（80%）	0	32（100%）	0	0	83	0		0	1.95692
1364914	71	1	170	70	24.2215	0	0	1	1.18	2.61	0.89	4.37	121	0.7	7.71	0.59322	0	80（100%）	0	0	0	0	10（70%）	4（60%）	0	0	4（60%）	0	0	0	0	98	0		1	0.992696
1243830	50	1	170	70	24.2215	1	0	1	0.94	4.12	1.23	6.27	160	2.17	5.02	2.30851	0	0	3（50%）	32（100%）	0	0	0	8（90%）	32（100%）	0	0	16（95%）	8（90%）	0	0	99	1	acute heart failure	1	1.69501
1323327	66	1	170	87	30.1038	1	0	1	1	2.65	0.86	3.88	95	0.73	4.51	0.73	0	0	0	0	0	4（90%）	0	16（95%）	8（90%）	0	0	0	0	0	0	28	1	acute heart failure	1	0.498439
1229730	36	1	177	85	27.1314	1	0	0	1.14	5.54	1.44	9.79	363	9.6	4.6	8.42105	0	40（99%）	24（99%）	0	0	0	0	0	4（70%）	0	32（100%）	0	0	0	0	100	0		1	3.09467
817556	76	1	170	75	25.9516	1	0	0	0.76	1.94	0.71	3.31	207	1.07	7.54	1.40789	0	20（85%）	0	0	0	0	0	4（70%）	0	0	32（100%）	0	0	0	0	56	0		1	1.39473
1254152	51	0	165	65	23.8751	1	1	0	1.12	4.21	1.65	7.03	329	2.99	10.86	2.66964	0	40（99%）	0	0	4（70%）	0	0	0	0	8（90%）	0	8（90%）	8（80%）	0	8（95%）	76	0		0	2.78721
1277344	77	1	155	50	20.8117	0	0	0	0.76	3.43	1.16	5.5	398	1.05	3.88	1.38158	0	20（90%）	0	0	0	0	40（95%）	0	0	0	8（80%）	0	0	0	0	68	0		0	0.711478
1288612	59	0	175	60	19.5918	0	1	1	0.71	1.67	0.71	2.9	577	1.2	4.97	1.69014	0	0	24（99%）	0	0	1（50%）	5（50%）	0	0	0	0	0	4（75%）	2（40%）	0	36	0		0	1.09259
1281989	57	0	172	62	20.9573	0	0	1	0.77	2.08	0.55	3.2	128	1.02	5.9	1.32468	0	5（30%）	0	0	0	0	0	0	0	0	2（40%）	32（100%）	0	0	0	39	0		0	1.10161
1201127	60	1	170	80	27.6817	1	0	1	1.26	2.21	0.96	4.55	133	2.25	5.87	1.78571	0	5（40%）	0	0	0	0	0	32（100%）	0	0	0	0	0	0	0	37	0		1	1.88764
1373511	41	1	173	93	31.0735	0	0	0	1.26	2.94	0.95	4.81	109	1.54	7.13	1.22222	0	80（100%）	0	0	4（60%）	0	0	0	0	0	0	0	0	0	2（70%）	86	1	cerebral infarction	1	1.70295
1262513	51	0	162	67	25.5296	0	1	1	0.95	0.88	0.37	2.32	118	0.93	5.3	0.978947	0	0	0	0	0	0	0	0	0	0	32（100%）	0	0	0	0	32	0		1	0.901989
1218489	77	1	170	73	25.2595	1	0	0	1.15	3	0.94	4.53	417	1.04	7.16	0.904348	0	80（100%）	0	0	0	0	5（30%）	4（70%）	0	0	0	0	0	0	0	89	1	acute heart failure、AMI	1	1.31458
1320753	78	0	160	55	21.4844	0	0	0	1.57	3.05	0.89	5.19	81	1.38	6.96	0.878981	0	0	0	0	0	0	0	4（70%）	0	0	32（100%）	0	0	0	0	36	0		0	1.56912
1354361	44	1	176	76	24.5351	1	0	1	0.92	2.97	1.05	4.91	209	2.05	5.63	2.22826	0	80（100%）	0	0	0	0	0	0	0	0	4（60%）	0	0	0	0	84	0		1	1.7528
981723	78	1	170	83	28.7197	1	0	0	1.38	2.17	0.54	3.8	45	0.97	5.39	0.702899	0	0	24（95%）	0	0	0	0	0	0	0	0	0	0	0	0	24	0		1	0.960939
1198980	76	1	178	70	22.0932	1	1	0	1.29	3.13	0.9	4.91	89	0.72	13.96	0.55814	0	20（85%）	0	0	0	0	10（70%）	0	8（80%）	0	0	2（50%）	0	4（60%）	0	44	0		0	1.61454
1212869	55	1	176	83	26.7949	1	0	1	1.32	2.26	0.6	4.64	1419	1.06	5.2	0.80303	0	5（40%）	0	0	0	0	0	16（99%）	0	0	0	0	0	2（40%）	0	23	0		1	1.01378
1328488	55	0	159	60	23.7332	1	0	0	1.51	4.74	1.53	7.7	55	1.97	7.05	1.30464	0	0	0	0	8（90%）	0	40（95%）	0	0	0	4（60%）	0	0	0	0	52	0		0	1.93791
1355589	56	0	150	55	24.4444	1	1	0	1.26	4.18	1.38	6.05	291	2.76	13.59	2.19048	0	0	3（50%）	0	4（70%）	0	0	0	0	0	0	16（95%）	32（100%）	0	0	55	1	cerebral infarction	1	2.93142
1361497	70	1	170	62	21.4533	0	0	1	1.72	3.15	0.97	5.72	258	0.3	7.37	0.174419	0	0	3（50%）	0	0	0	5（50%）	32（100%）	0	0	0	4（70%）	2（50%）	0	0	43	0		0	0.100298
1397359	73	1	170	70	24.2215	0	0	1	1.78	1.75	0.59	3.79	396	0.88	5.32	0.494382	0	0	0	0	2（50%）	0	0	16（99%）	0	0	0	0	0	0	0	18	0		1	0.850493
1194268	54	1	170	87	30.1038	1	1	1	0.73	1.67	0.63	2.69	319	0.97	7.29	1.32877	0	20（90%）	12（80%）	0	8（80%）	0	0	8（90%）	0	0	0	2（50%）	8（90%）	0	0	58	0		1	1.2629
1264986	62	0	172	73	24.6755	1	0	1	0.77	3.22	0.99	5.02	207	3.39	6.34	4.4026	0	2.5（20%）	0	0	0	0	0	32（100%）	0	2（50%）	0	0	0	0	0	36.5	0		1	2.37456
1255970	54	0	158	50	20.0288	1	0	0	1.47	2.56	1.02	4.64	232	1.35	4.3	0.918367	0	0	0	0	0	0	0	32（100%）	0	0	0	0	0	0	0	32	0		0	1.06557
1298386	56	1	170	70	24.2215	0	1	1	0.82	1.79	0.83	3.06	590	1.23	9.13	1.5	0	0	0	0	0	0	0	0	0	4（60%）	32（100%）	0	0	0	0	36	0		1	1.72543
1332204	63	1	174	70	23.1206	0	1	1	1.4	2.28	0.78	4.27	71	0.67	12.3	0.478571	0	10（70%）	3（50%）	0	4（70%）	0	5（30%）	0	8（90%）	0	0	0	0	0	16（100%）	46	0		0	1.41597
1315369	44	1	173	85	28.4005	1	0	1	1.01	1.75	0.65	3.39	140	1.65	4.61	1.63366	0	40（99%）	0	0	0	4（90%）	0	0	0	0	4（60%）	0	0	0	0	48	0		1	1.33586
1239009	46	1	170	100	34.6021	0	1	0	0.68	1.81	0.65	5.6	79	11.5	9.98	16.9118	0	0	12（90%）	0	0	0	0	0	0	0	0	0	0	0	0	12	0		1	4.04978
1362255	68	0	165	65	23.8751	1	0	1	1.09	2.01	0.77	3.68	267	0.84	10.53	0.770642	0	0	0	0	0	0	20（85%）	0	8（85%）	0	4（60%）	16（99%）	0	0	0	48	1	AMI	0	1.48673
1309734	77	1	170	76	26.2976	1	0	1	0.85	3.03	0.98	4.58	98	1.7	4.57	2	0	10(75%)	0	0	0	0	0	8(80%)	0	0	16(95%)	0	0	0	4(80%)	38	0		1	1.35699
1244077	68	1	176	75	24.2123	1	0	1	1.38	1.98	0.75	4	497	0.64	4.34	0.463768	0	0	12（85%）	0	0	0	5（40%）	32（100%）	0	0	0	0	4（70%）	0	0	43	0		1	0.32844
1221260	62	1	162	67	25.5296	1	0	1	1.12	3.37	1.09	5.66	106	0.89	3.86	0.794643	10（30%）	80（100%）	0	0	0	0	5（40%）	0	0	0	0	2（50%）	4（60%）	0	0	101	0		1	0.540986
1355803	59	1	160	65	25.3906	1	0	1	1.34	1.97	0.72	3.74	43	1.39	5.63	1.03731	0	5（50%）	0	0	0	0	0	32（100%）	0	0	2（50%）	0	0	0	0	39	0		1	1.36427
1292353	70	1	172	70	23.6614	1	0	0	1.06	1.83	0.7	3.82	2	1.77	11.18	1.66981	0	0	0	0	0	0	0	0	2（40%）	0	0	0	8（80%）	0	1（50%）	11	0		0	2.29196
1320283	78	0	160	50	19.5312	1	0	0	1.13	2.92	0.95	4.78	68	1.23	10.69	1.0885	0	0	24（99%）	0	0	0	0	4（60%）	0	0	0	0	0	0	0	28	0		0	1.88318
1379712	35	1	172	65	21.9713	0	0	1	1.08	2.02	0.7	3.4	99	0.92	4.97	0.851852	0	0	48（100%）	0	8（85%）	0	0	0	0	0	0	0	0	0	0	56	0		0	0.826891
1369462	71	1	170	60	20.7612	1	0	0	0.94	2.68	0.99	4.22	531	1.99	7.4	2.11702	0	20（80%）	12（80%）	0	4（60%）	2（70%）	20（90%）	8（90%）	0	0	0	2（50%）	0	0	0	68	1	cerebral infarction	0	1.99647
1371937	69	0	169	55	19.257	0	0	1	1.54	2.42	0.88	4.33	687	1.32	3.81	0.857143	0	0	0	0	0	0	0	0	0	8（90%）	2（50%）	8（80%）	0	0	0	18	0		0	0.922114
1347999	80	1	178	65	20.5151	1	0	0	0.9	2.57	0.73	3.72	152	0.72	4.37	0.8	0	20（80%）	12（80%）	0	0	0	0	16（99%）	0	0	8（90%）	0	0	0	0	56	0		0	0.453112
1327262	71	0	160	75	29.2969	1	0	0	1.28	0.11	0.95	4.75	13	1.14	9.8	0.890625	0	0	12（90%）	0	0	0	80（100%）	0	0	0	4（70%）	0	32（100%）	0	0	128	1	nonfatal myocardial infarction	1	1.72026
1293129	60	1	165	55	20.202	1	0	1	1.25	1.9	0.65	4.1	119	0.9	3.73	0.72	0	0	12（90%）	0	0	0	10（70%）	2（50%）	0	0	0	0	0	0	0	24	0		0	0.517901
1376679	77	0	162	65	24.7676	1	1	1	0.92	1.82	0.69	3.45	186	1.1	4.85	1.19565	0	0	24（95%）	0	0	0	5（30%）	4（60%）	0	0	0	4（60%）	16（99%）	0	0	53	1	acute heart failure	1	0.981142
1409935	69	0	160	65	25.3906	0	0	0	1.47	2.93	0.76	4.95	133	1.15	6.14	0.782313	0	0	0	0	0	0	0	0	0	0	32（100%）	0	0	0	0	32	1	AMI	1	1.26144
1372477	43	1	171	100	34.1986	1	0	0	0.98	2.37	1.23	3.7	639	1.25	4.37	1.27551	0	20（80%）	0	0	2（50%）	0	0	0	8（80%）	0	0	32（100%）	0	0	8（95%）	70	1	AMI	1	1.00476
1333578	62	0	161	60	23.1473	1	1	0	0.74	3.16	1.22	5.76	555	2.92	11.76	3.94595	0	80（100%）	0	0	0	0	0	0	0	0	0	0	0	0	0	80	0		0	2.84314
1253471	49	1	172	70	23.6614	0	0	1	0.63	2.17	0.57	3.44	113	2.15	3.38	3.4127	0	80（100%）	0	0	0	0	0	8（80%）	0	0	2（40%）	0	0	8（80%）	4（85%）	102	0		0	1.2902
1282377	50	1	178	85	26.8274	1	0	1	1.45	2.88	1	4.85	190	0.84	5.19	0.57931	0	0	3（40%）	0	0	0	0	2（40%）	0	0	0	0	0	0	8（95%）	13	0		1	0.779233
1277831	41	1	170	75	25.9516	0	0	1	1.23	1.89	0.73	3.61	231	1.29	4.09	1.04878	0	40（95%）	3（40%）	0	0	0	0	0	0	0	0	0	0	0	0	43	0		1	0.97004
1397110	71	1	166	59	21.4109	1	0	1	1.02	2.66	0.82	4.17	291	0.85	3.85	0.833333	0	0	12（80%）	0	32（100%）	0	0	0	0	0	32（100%）	0	0	0	0	76	0		0	0.492407
1267673	61	0	160	60	23.4375	0	0	0	1.36	3.82	1.07	6.43	282	1.62	5.73	1.19118	0	80（100%）	0	0	0	0	0	0	0	0	2（30%）	0	0	0	0	82	1	nonfatal myocardial infarction	0	1.53499
1308363	54	1	167	60	21.5139	0	0	1	1.26	2.05	0.64	3.67	43	1.21	4.19	0.960317	0	5（30%）	0	0	0	0	40（99%）	0	0	0	0	0	0	0	0	45	0		0	0.930174
1209532	62	0	168	72	25.5102	1	1	1	0.97	1.48	0.62	3.35	244	3.19	6.88	3.28866	0	0	3（30%）	0	0	0	40（95%）	16（95%）	0	0	8（90%）	32（100%）	0	0	0	99	1	cerebral infarction	1	2.39549
1209240	48	1	167	70	25.0995	1	0	1	1.41	1.71	0.54	3.43	36	0.45	6.56	0.319149	0	20（85%）	0	0	0	0	0	0	0	0	0	0	2（50%）	0	0	22	0		1	0.389336
1271636	61	0	160	72	28.125	1	0	0	1.37	2.12	0.64	4.36	186	1.02	5.27	0.744526	0	0	12（90%）	0	0	0	0	8（90%）	0	0	0	0	0	0	0	20	0		1	0.988686
1371784	64	0	150	70	31.1111	1	0	0	0.93	2.78	0.85	4.28	258	1	4.31	1.07527	0	80（100%）	0	0	0	0	0	0	0	0	32（100%）	0	0	0	0	112	1	AMI	1	0.767791
1282773	54	1	174	71	23.4509	0	0	1	1.2	2.72	0.83	4.8	360	0.77	3.49	0.641667	0	20（85%）	0	0	0	0	0	0	0	0	2（40%）	0	0	0	0	22	0		0	0.29539
760678	60	1	170	70	24.2215	1	1	1	0.71	1.74	1.3	2.8	102	1.85	9.31	2.60563	0	80（100%）	0	0	0	0	0	2（30%）	0	8（85%）	0	0	8（90%）	0	0	98	0		1	2.15313
1319976	47	1	170	74	25.6055	1	0	0	0.94	2.2	0.72	3.65	102	1.16	5.41	1.23404	0	40（95%）	0	0	0	0	0	0	0	0	0	0	0	0	0	40	0		1	1.14352
1255579	60	0	156	58	23.833	1	0	0	1.3	2.52	1.18	4.88	491	3.48	5.18	2.67692	0	0	12（80%）	0	0	16（100%）	0	4（60%）	0	0	0	0	0	0	0	32	0		0	2.19869
1376456	65	0	158	75	30.0433	1	0	0	1.09	3.43	0.71	5.05	536	1.86	5.73	1.70642	0	40（99%）	0	0	0	0	0	2（50%）	0	0	4（60%）	0	0	0	0	46	0		1	1.67314
1254002	39	1	174	70	23.1206	1	0	1	1.01	2.44	1.2	3.71	81	1.57	5.3	1.55446	0	80（100%）	0	0	8（90%）	0	0	0	0	0	0	0	0	0	0	88	0		0	1.42564
1388892	76	1	170	65	22.4913	1	1	1	1.67	2.83	0.81	4.55	150	1.09	8.21	0.652695	0	5（50%）	0	0	0	0	40（99%）	0	0	0	0	4（70%）	0	0	0	49	1	cerebral infarction	0	1.49838
1358648	55	1	182	65	19.6232	1	0	1	0.95	3.04	1.02	4.71	109	3.78	6.07	3.97895	0	20(85%)	0	0	0	0	0	0	0	0	0	8(80%)	0	0	0	28	0		0	2.43994
1361039	69	0	164	70	26.0262	0	0	1	1.08	3.56	1.06	4.72	249	1.86	5.09	1.72222	0	5（30%）	0	0	16（95%）	0	0	0	0	0	4（70%）	0	16（99%）	0	0	41	1	cerebral infarction	1	1.55471
1301298	37	1	177	90	28.7274	0	0	0	0.69	2.09	0.73	3.95	12	4.24	5.39	6.14493	0	0	48（100%）	0	0	0	0	0	8（80%）	0	0	0	0	0	0	56	0		1	2.43596
1291685	64	1	170	70	24.2215	0	0	1	1.18	2.68	0.81	4.54	144	1.23	7.77	1.04237	0	0	6（70%）	0	0	0	0	8（80%）	0	0	32（100%）	0	0	0	0	46	0		1	1.56414
1073030	75	0	160	65	25.3906	1	0	0	1.31	3.22	0.97	5.18	101	0.93	9.88	0.709924	0	40（95%）	0	0	0	0	20（80%）	0	0	0	32（100%）	0	0	0	0	92	0		1	1.52479
1219611	75	0	158	63	25.2363	1	0	0	1.72	4.37	1.24	6.67	484	1.71	5.69	0.994186	0	20（80%）	0	0	0	0	80（100%）	0	0	0	0	4（60%）	2（50%）	4（70%）	2（70%）	112	1	AMI	1	1.58206
1299794	50	1	167	79	28.3266	1	0	0	0.95	2.79	1	4.21	790	1.28	4	1.34737	0	0	0	0	0	0	0	0	0	0	32（100%）	0	0	0	0	32	0		1	0.940007
1247835	45	1	173	75	25.0593	0	0	0	0.66	1.41	0.5	2.16	86	2.53	4.8	3.83333	0	0	12（90%）	0	8（90%）	0	0	0	0	0	0	32（100%）	0	0	0	52	0		1	1.80369
1393042	69	1	170	87	30.1038	1	0	1	1.22	3.71	1.26	5.72	48	2.29	6.18	1.87705	0	10（70%）	48（100%）	0	4（60%）	0	0	0	0	0	2（40%）	2（40%）	2（40%）	0	0	68	0		1	1.95672
1356109	75	0	156	65	26.7094	0	0	0	1.11	3.63	1.14	5.53	129	1.43	11.58	1.28829	10（40%）	5（40%）	0	0	2（50%）	0	0	4（75%）	0	0	2（40%）	0	0	0	4（90%）	27	1	AMI	1	2.11381
1388746	62	0	162	65	24.7676	0	0	0	1.27	3.19	0.96	4.84	236	1.41	5.62	1.11024	0	0	0	0	0	0	0	0	32（100%）	16（99%）	0	0	0	0	4（80%）	52	0		1	1.37677
1201036	73	0	158	65	26.0375	1	1	0	0.94	2.49	1.01	4.22	159	2.24	4.56	2.38298	0	20（80%）	0	0	0	0	20（80%）	0	0	0	0	0	0	0	0	40	0		1	1.63065
1399133	50	0	173	69	23.0546	0	0	1	1.18	3.53	1.19	5.53	185	2.13	4.85	1.80508	0	20（80%）	0	0	0	0	20（75%）	0	0	0	0	16（95%）	0	0	0	56	0		0	1.64195
1360466	62	0	170	65	22.4913	0	0	1	1.54	2.7	1.03	5.35	138	1.7	5.67	1.1039	0	0	0	0	0	0	5（30%）	0	0	0	2（30%）	32（100%）	0	0	0	39	0		0	1.57267
1285135	71	0	160	49	19.1406	1	0	0	0.89	1.96	0.66	3.36	25	0.79	10.67	0.88764	0	20（85%）	12（90%）	2（50%）	0	0	5（40%）	8（80%）	0	0	2（30%）	4（60%）	0	0	0	53	1	acute heart failure	0	1.43857
1253735	66	0	155	64	26.6389	0	0	0	1.36	2.75	0.78	4.75	44	1.13	4.7	0.830882	0	20（90%）	0	0	0	0	0	2（50%）	0	0	0	32（100%）	0	0	0	54	0		1	0.976633
1239961	68	1	174	83	27.4145	1	1	1	1.2	3.25	0.94	5.36	131	1.82	15.12	1.51667	0	0	12（90%）	0	0	0	0	0	0	0	0	0	0	0	0	12	0		1	2.62171
1324141	40	1	170	75	25.9516	0	0	1	0.84	1.83	0.99	4.52	28	6.35	10.47	7.55952	0	0	48（100%）		4（70%）	0	0	0	0	0	0	0	0	0	0	52	0		1	3.50382
1253744	49	1	175	80	26.1224	0	0	0	0.95	2.95	0.94	5.05	4	2.35	4.71	2.47368	0	10（75%)	0	0	0	0	0	0	0	0	32(100%)	0	0	0	0	42	0		1	1.71096
1375752	69	0	170	95	32.872	1	1	0	1.28	5.2	1.39	7.38	202	1.46	13.27	1.14062	0	80（100%）	0	0	8（90%）	0	0	0	0	0	0	0	0	0	0	80	1	heart failure	1	2.2708
1400531	66	0	156	60	24.6548	1	0	0	1.08	3.54	1.04	5.11	752	1.46	4.38	1.35185	0	5（50%）	12（80%）	0	0	0	40（99%）	0	0	0	0	2（50%）	0	0	0	59	0		1	1.16234
1235943	73	0	170	60	20.7612	1	0	1	0.75	2.4	0.92	3.64	128	1.01	5.14	1.34667	10（50%）	5（50%）	24（95%）	4（75%）	16（99%）	0	5（40%）	32（100%）	0	0	2（50%）	0	0	0	0	98	1	AMI	0	0.953856
1352991	55	1	180	75	23.1481	1	0	1	1.37	3.47	1.15	5.19	118	2.27	18.79	1.65693	0	80（100%）	0	0	0	0	10（70%）	0	0	0	0	0	0	0	0	90	1	acute heart failure	0	3.05996
1199860	60	0	155	75	31.2175	1	1	0	0.84	2.5	1.08	4.17	1252	1.89	5.45	2.25	0	40（95%）	0	0	0	0	0	8（90%）	0	0	0	4（60%）	2（50%）	0	0	54	0		1	1.63905
1407968	67	0	170	70	24.2215	1	0	0	0.79	2.01	0.66	3.28	121	2.1	14.94	2.65823	0	0	0	0	0	0	0	16（99%）	0	0	4（70%）	0	0	0	0	20	0		1	2.75283
1249486	75	0	163	55	20.7008	1	1	0	1.63	4.76	1.51	7.65	273	1.72	6.58	1.05521	0	0	48(100%)	0	8(85%)	0	0	0	4(70%)	0	2(40%)	0	8(90%)	0	0	70	0		0	1.73321
1030356	47	1	176	87	28.0863	1	1	0	0.98	3.83	1.01	5	229	3.18	7.76	3.2449	5（20%）	80（100%）	0	0	0	0	5（30%）	0	0	0	0	32（100%）	0	0	0	122	1	acute heart failure	1	2.51272
1357726	63	0	165	70	25.7117	1	0	0	0.95	2.74	0.96	4.13	295	0.99	5.46	1.04211	0	80（100%）	0	0	0	0	0	0	1（20%）	0	0	0	0	0	4（90%）	85	0		1	0.994251
1361420	82	0	160	60	23.4375	0	0	1	1.35	2.69	0.89	4.56	197	0.96	5.17	0.711111	0	0	3（30%）	0	0	0	0	32（100%）	0	0	0	0	0	0	0	35	0		0	0.908904
1234130	50	1	173	80	26.7299	1	0	1	0.95	2.25	0.97	3.77	67	1.52	4.53	1.6	0	10（70%）	0	0	0	4（90%）	0	8（90%）	2（50%）	0	0	2（50%）	0	0	4（80%）	30	0		1	1.23629
626141	49	1	170	95	32.872	1	0	0	0.99	2.83	1.01	4.41	151	0.76	4.64	0.767677	0	20（90%）	12（90%）	0	0	0	0	8（80%）	0	0	0	0	0	0	0	40	0		1	0.56713
1373998	55	1	175	70	22.8571	1	1	1	1.09	4.09	1.37	6.01	149	1.71	9.24	1.56881	0	80（100%）	0	0	0	0	20（90%）	0	0	0	2（30%）	0	0	0	0	102	0		0	2.06689
1375768	64	0	155	70	29.1363	1	0	0	1.86	4.14	1.06	6.57	453	1.02	5.88	0.548387	0	10（70%）	0	0	0	0	10(70%)	16(99%)	0	0	0	0	0	0	0	36	0		1	1.09821
1218936	57	1	170	80	27.6817	0	0	1	0.96	2.36	0.9	4.62	4	3.19	5.58	3.32292	0	0	24（99%）	0	0	0	0	2（30%）	0	0	0	2（30%）	0	0	0	28	0		1	2.18606
1338133	69	0	165	60	22.0386	1	0	0	1.1	1.85	0.62	3.46	155	1.07	5.41	0.972727	20（75%）	10（70%）	0	0	8（90%）	0	0	0	0	0	0	0	16（99%）	0	0	54	0		0	1.06276
1238619	70	1	175	86	28.0816	0	1	1	0.72	2.71	0.99	4.17	179	1.28	6.53	1.77778	40（90%）	10（70%）	0	0	0	0	5（50%）	0	0	0	0	0	0	2（50%）	2（60%）	59	0		1	1.43012
1254766	40	1	172	72	24.3375	0	1	0	0.73	2.99	0.75	4.57	126	5.18	14.71	7.09589	0	0	12（90%）	2（30%）	4（60%）	0	0	0	0	0	0	0	0	0	0	18	0		1	3.64019
1286311	63	0	165	52	19.1001	0	0	0	1.12	2.86	0.91	4.51	110	1.64	12	1.46429	0	2.5（20%）	0	0	0	0	0	2（50%）	0	0	0	32（100%）	0	0	0	36.5	0		0	2.28646
1358913	77	1	163	55	20.7008	1	0	1	1.3	2.98	0.89	5.07	89	1.26	4.41	0.969231	0	0	24（95%）	0	8（80%）	0	0	0	0	0	16（99%）	0	0	0	0	48	0		0	1.02184
1253519	77	0	155	60	24.974	1	0	0	1.19	3.69	0.88	5.65	77	1.89	4.48	1.58824	0	0	0	0	0	0	0	0	0	0	16（99%）	0	0	0	4（80%）	20	0		1	1.44305
1398428	55	1	170	75	25.9516	0	1	1	1.38	4.93	1.25	6.77	804	2.61	5.66	1.8913	10（30%）	0	48（100%）	0	8（80%）	0	80（100%）	0	0	8（80%）	8（80%）	8（80%）	8（80%）	8（90%）	0	186	0		1	1.99963
1256560	71	1	170	67	23.1834	0	0	1	1	1.35	1.2	2.84	162	0.93	6.24	0.93	0	80（100%）	0	0	8（90%）	0	0	0	4（70%）	0	2（50%）	2（50%）	0	0	0	96	1	Acute non-ST-segment elevation myocardial infarction	0	1.06526
1208794	60	1	175	65	21.2245	0	0	0	2.35	3.07	0.87	6.02	497	0.99	5.01	0.421277	0	20（85%）	0	0	0	0	0	0	0	0	0	0	0	0	0	20	0		0	0.908238
1274654	62	1	178	80	25.2493	0	0	1	1.58	3.86	1.24	6.51	29	1.68	7.4	1.06329	0	20（80%）	0	0	0	0	80（100%）	0	0	0	0	0	0	0	0	100	1	AMI	1	1.82713
1393366	65	1	170	80	27.6817	1	0	1	1.04	3.44	1.21	5.37	333	0.87	5.86	0.836538	0	0	12（90%）	0	0	0	0	2（40%）	0	0	16（95%）	0	0	0	0	30	0		1	0.93574
1228815	74	0	158	50	20.0288	0	0	0	1.27	4.51	1.29	6.63	202	1.42	4.9	1.11811	40（90%）	20（90%）	12（90%）	0	4（60%）	2（60%）	0	8（80%）	0	4（60%）	32（100%）	0	0	0	0	122	0		0	1.24674
1223490	67	0	158	56	22.4323	0	0	0	1.18	3.81	0.97	5.3	181	1.25	5.16	1.05932	0	10（55%）	24（98%）	0	0	0	0	0	0	0	0	0	0	0	0	34	0		0	1.17093
1313526	52	1	170	70	24.2215	1	1	0	0.93	2.48	0.99	3.86	30	1.91	10.24	2.05376	10（40%）	80（100%）	0	0	0	0	0	0	0	0	2（40%）	0	4（70%）	4（75%）	0	100	1	AMI	1	2.28026
1241327	53	1	172	80	27.0416	0	0	0	0.8	2.67	1.05	4.46	537	1.28	4.42	1.6	0	0	0	0	0	0	0	0	0	0	32（100%）	0	0	0	0	32	0		1	1.03985
1395997	61	1	171	90	30.7787	1	0	1	0.65	3.41	1.25	6.07	91	9.12	5.29	14.0308	0	0	24（99%）	0	0	0	0	8（90%）	0	0	4（60%）	0	0	8（90%）	16（100%）	60	0		1	3.18314
1367100	60	1	175	80	26.1224	1	0	0	1.19	5.45	1.58	7.76	951	1.62	5.67	1.36134	10（40%）	5（40%）	3（30%）	0	0	0	0	2（30%）	0	0	2（50%）	32（100%）	0	0	0.5(20%)	54.5	0		1	1.52447
1377810	57	1	173	80	26.7299	1	1	0	1.3	3.1	0.85	4.94	95	1.43	6.13	1.1	0	5（40%）	48（100%）	0	0	0	0	0	0	0	0	0	0	0	0	53	0		1	1.47772
705560	77	1	165	70	25.7117	1	0	1	1.25	3.01	0.83	4.36	159	1.15	4.71	0.92	0	5（30%）	24（98%）	0	2（50%）	0	0	2（40%）	0	0	0	0	8（80%）	0	0	41	0		1	0.996303
901351	44	1	176	103	33.2515	0	0	1	0.62	1.48	0.3	4.71	38	18.84	10.32	30.3871	0	5（40%）	0	0	0	0	0	0	0	0	16（99%）	0	0	0	0	21	0		1	4.57692
1409566	38	1	183	98	29.2633	1	0	0	1.24	4.21	1.25	6.02	300	2.42	4.75	1.95161	0	80（100%）	0	0	0	0	0	0	0	2（50%）	0	2（50%）	0	0	0	84	0		1	1.74876
1358609	62	0	160	65	25.3906	1	0	0	1.2	2.71	0.91	4.55	251	1.06	4.8	0.883333	0	10（70%）	0	0	0	0	0	0	32（100%）	0	0	2（50%）	16（99%）	0	0	60	0		1	0.933738
1368686	64	0	160	75	29.2969	0	0	0	0.95	1.28	0.46	2.57	100	0.61	7.12	0.642105	0	0	0	0	4（60%）	4（80%）	0	0	0	0	0	32（100%）	0	0	0	40	0		1	0.775464
1346968	64	0	170	65	22.4913	0	0	0	1.67	3.91	1.11	5.42	142	0.92	4.73	0.550898	0	5（40%）	3（50%）	4（70%）	8（85%）	0	0	0	0	0	0	4（75%）	0	32（100%）	0	56	0		0	0.777396
1390190	71	1	170	75	25.9516	1	0	1	1.31	2.75	0.94	4.56	228	1.58	5.47	1.20611	0	10（60%）	48（100%）	0	0	0	0	4（60%）	0	0	4（75%）	8（90%）	0	0	0	74	0		1	1.46356
1047442	79	0	160	50	19.5312	0	0	0	1.1	2.01	0.68	3.78	110	0.74	4.86	0.672727	0	80（100%）	0	0	0	0	0	0	0	0	0	0		0	0	80	0		0	0.586786
1385326	66	0	165	75	27.5482	1	0	1	1.15	2.84	0.88	4.37	257	0.85	4.2	0.73913	0	0	3（40%）	0	2（50%）	8（80%）	0	2（30%）	0	4（70%）	0	0	0	2（50%）	0	21	0		1	0.579418
747417	52	1	180	110	33.9506	1	0	1	1.13	2.78	1.39	5.51	56	3.61	6.41	3.19469	0	40（99%）	0	0	0	0	0	0	0	0	0	32（100%）	0	0	0	72	1	AMI	1	2.44842
1366109	71	1	172	70	23.6614	1	0	1	1.12	1.79	0.63	3.2	91	0.77	6.41	0.6875	0	80（100%）	6（70%）	0	0	0	0	0	0	0	0	0	2（50%）	0	0	88	0		0	0.903347
1069336	52	1	173	90	30.0712	0	0	1	0.57	3.32	1.12	5.04	212	3.24	5.1	5.68421	0	0	0	0	0	0	0	32（100%）	0	0	4（60%）	0	0	0	0	36	0		1	2.11167
1315230	52	0	162	90	34.2936	1	0	1	0.84	2.31	0.87	4.51	557	1.24	5.6	1.47619	0	80（100%）	0	0	0	0	0	2（40%）	0	0	0	2（40%）	0	0	0	84	0		1	1.24473
1202652	29	1	170	87	30.1038	0	0	1	1.15	5.07	1.21	6.89	75	1.89	4.5	1.64348	0	40（99%）	0	0	0	0	0	0	0	0	0	0	0	0	0	40	0		1	1.44751
1236844	47	1	175	65	21.2245	0	0	1	1.54	2.77	0.9	4.6	914	0.97	4.48	0.62987	0	0	0	0	0	0	0	32（100%）	0	0	0	0	0	0	0	32	0		0	0.776017
1341685	64	0	155	65	27.0552	0	0	0	1.11	3.29	1.12	5.24	172	1.05	5.56	0.945946	0	0	12（90%）	0	0	0	40（99%）	0	0	0	0	8（80%）	0	0	0	60	0		1	1.07124
1243473	34	1	176	100	32.2831	1	0	1	0.87	2.63	0.8	4.32	48	2.07	4.57	2.37931	0	0	3（50%）	0	0	0	0	0	0	8（90%）	2（50%）	0	0	0	0	13	0		1	1.55391
1290320	62	0	170	65	22.4913	1	0	0	1.77	2.95	0.85	4.91	735	1.34	5.72	0.757062	0	5（30%）	6（60%）	0	0	0	0	32（100%）	0	0	2（40%）	8（85%）	4（70%）	4（60%）	0	61	1	nonfatal myocardial infarction	0	1.34349
1228962	65	1	165	83	30.4867	1	0	0	1.12	2.62	0.86	4.34	317	2.4	5.7	2.14286	0	80（100%）	0	0	0	0	0	32（100%）	0	0	8（80%）	0	0	0	0	120	1	acute heart failure	1	1.92279
1249517	55	0	160	68	26.5625	1	0	0	1.18	1.94	0.59	3.7	164	1.27	4.77	1.07627	0	10（75%)	0	0	0	0	0	0	0	0	16（95%）	32（100%）	0	0	0	58	0		1	1.10822
1349587	52	0	163	56	21.0772	0	1	0	1.4	1.54	0.5	3.19	149	1.51	7.03	1.07857	0	20（80%）	12（80%）	2（50%）	1（20%）	0	0	4（70%）	0	0	0	16（99%）	0	0	0	55	0		0	1.66915
1392938	53	1	165	60	22.0386	0	0	1	1.63	3.6	0.96	5.64	333	0.73	4.43	0.447853	0	5（30%）	6（60%）	0	0	0	0	0	0	0	2(30%)	8(90%)	8(90%)	2(50%)	1(50%)	30	0		0	0.480542
1342851	59	1	171	70	23.939	1	0	1	0.79	1.79	0.7	3.06	670	1.21	5.79	1.53165	0	5（50%）	0	0	0	0	0	4（60%）	0	2（30%）	8（90%）	0	0	0	16（100%）	35	0		0	1.25361
1533212	80	1	175	80	26.1224	1	0	1	1.75	2.9	0.86	4.93	221	0.67	6.14	0.382857	0	20（90%）	0	4（70%）	8（90%）	4（80%）	0	0	0	8（90%）	1（20%）	2（50%）	0	0	0	47	0		1	0.7212
1203463	80	0	158	60	24.0346	0	0	0	1.1	5.07	1.31	6.78	306	1.38	4.87	1.25455	0	0	48（100%）	0	0	0	40（99%）	0	0	0	0	32（100%）	0	0	0	120	0		1	1.21203
1360165	37	1	172	70	23.6614	0	0	1	1.16	4.13	1.39	6.23	958	3.03	4.84	2.61207	0	0	0	0	0	0	40（95%）	2（50%）	0	0	0	0	0	8（90%）	0	50	0		0	1.99233
1378326	54	0	163	58	21.83	0	0	0	1.18	3.85	0.99	5.33	254	0.78	4.79	0.661017	0	0	48（100%）	0	0	0	0	0	0	0	0	0	0	0	0	48	0		0	0.624922
1344128	57	1	170	71	24.5675	1	1	0	0.8	2.33	0.74	3.93	82	4.54	9.88	5.675	0	5（30%）	3（50%）	0	0	0	20（80%）	2（30%）	2（30%）	0	0	0	16（99%）	0	0	48	0		1	3.11029
1375622	58	0	167	65	23.3067	0	0	1	1.22	3.42	1.49	5.49	522	0.67	5.78	0.54918	10（30%）	80（100%）	0	0	0	0	5（50%）	0	0	0	0	0	0	0	2（70%）	97	0		0	0.660779
1305520	65	1	174	85	28.075	0	1	0	0.87	1.97	0.76	3.45	309	1.32	8.82	1.51724	0	0	12（90%）	0	0	2（60%）	20（90%）	8（90%）	0	0	8（80%）	32（100%）	0	0	0	82	1	heart failure	1	1.76151
1377629	52	1	172	84	28.3937	1	0	0	1.36	2.39	0.76	4.05	111	1.17	5.39	0.860294	0	20（90%）	3（30%）	0	8（80%）	0	0	8（90%）	0	0	4（70%）	0	0	0	0	43	0		1	1.1484
537241	67	0	168	62	21.9671	0	1	0	0.95	3.46	1.06	5.71	139	3	6.1	3.15789	0	0	6（70%）	0	8（90%）	0	0	0	0	0	32（100%）	0	0	0	0	46	0		0	2.21375
1303223	63	0	154	56	23.6128	1	0	1	1.8	2.47	0.74	5.59	52	2.8	4.52	1.55556	0	20（90%）	0	0	0	0	0	0	0	0	0	0	0	0	0	20	0		0	1.84498
1387857	50	1	173	75	25.0593	1	1	0	1.23	3.7	0.88	4.99	549	0.84	5.23	0.682927	0	0	0	0	0	0	80（100%）	0	0	0	0	0	0	0	0	80	0		1	0.786911
1341631	76	0	160	40	15.625	0	0	0	1.01	2.31	0.7	3.89	283	0.72	7.34	0.712871	0	20（90%）	0	0	0	0	0	0	0	0	32（100%）	0	0	0	0	52	0		0	0.971688
1230826	67	0	155	57	23.7253	1	0	0	0.74	3.46	1.17	4.79	118	3.11	9.23	4.2027	0	0	48（100%）	0	8（90%）	0	0	0	2（40%）	0	0	0	0	0	0	58	1	nonfatal myocardial infarction	0	2.66393
1406067	59	1	170	80	27.6817	1	0	1	0.86	1.92	0.61	3.13	154	1.26	5.25	1.46512	0	10（60%）	0	0	2（50%）	0	0	8（90%）	0	0	2（30%）	0	0	0	0	22	0		1	1.19619
1237086	43	1	177	105	33.5153	1	0	0	1	2.6	0.96	4.45	32	5.65	6.32	5.65	0	0	0	0	0	0	0	0	0	0	4（70%）	0	0	0	0	4	0		1	2.88223
1338621	48	1	178	75	23.6713	0	0	1	1.11	3.01	1.04	5.16	297	1.27	5.12	1.14414	0	0	0	0	0	0	80（100%）	0	0	0	0	2（40%）	0	0	0	82	0		0	1.17902
1322572	42	1	170	80	27.6817	0	0	0	0.78	1.99	1.13	5.88	206	13.3	15.22	17.0513	0	0	0	0	0	0	0	0	0	0	32（100%）	0	0	0	0	32	0		1	4.61723
1399322	64	1	165	65	23.8751	0	0	1	1.29	3.42	1.01	5.52	172	1.75	5.25	1.35659	0	0	0	0	0	0	0	8（80%）	4（60%）	0	32（100%）	0	0	0	0	44	0		0	1.5247
1400300	64	0	155	55	22.8928	1	0	0	1.34	3.53	1.04	5.52	350	0.38	15.53	0.283582	0	0	48（100%）	0	8（90%）	0	80（100%）	0	0	2（50%）	8（90%）	2（50%）	8（80%）	0	0	156	0		0	1.08204
1289420	68	1	175	90	29.3878	0	0	1	1.51	3.14	1.03	4.97	150	0.83	5.34	0.549669	10（40%）	80（100%）	0	0	0	0	0	0	0	0	0	2（40%）	0	0	0	92	1	AMI	1	0.795749
1123699	69	1	172	90	30.4218	1	0	1	1.47	1.3	0.47	3.23	223	0.65	5.07	0.442177	0	40（95%）	0	0	0	0	0	8（85%）	0	0	0	0	0	0	0	48	0		1	0.499411
1378240	41	1	180	100	30.8642	1	0	1	0.71	2.29	0.79	3.97	128	4.32	6.37	6.08451	0	0	0	0	0	0	0	0	0	0	0	0	8（85%）	2（30%）	0	10	0		1	2.62171
1336895	59	1	175	84	27.4286	1	0	1	1.22	2.18	0.82	3.85	173	1.48	5.51	1.21311	0	20（90%）	0	0	0	0	0	0	0	0	16（99%）	0	0	0	0	36	0		1	1.40546
1948060	70	1	175	90	29.3878	1	1	0	0.95	3.02	0.97	4.76	127	1.38	8.95	1.45263	0	5（50%）	0	0	0	0	20（80%）	0	0	0	0	0	0	0	0	25	0		1	1.82059
1354011	69	0	155	66	27.4714	1	0	0	1.3	5.75	1.58	7.82	225	1.02	4.26	0.784615	40（80%）	10（70%）	0	0	0	0	20（90%）	0	0	4（70%）	2（50%）	0	0	0	0	76	1	AMI	1	0.775925
1039102	69	1	172	55	18.5911	1	0	1	1.41	2.45	0.85	4.6	32	0.4	5.46	0.283688	0	0	12（80%）	0	0	0	0	4（70%）	0	0	0	4（60%）	32（100%）	0	0	52	1	AMI	0	0.0880109
1359749	72	1	166	75	27.2173	1	1	1	0.98	2.57	0.95	4.52	57	3.56	11.52	3.63265	0	80（100%）	0	0	16（95%）	0	0	8（90%）	0	0	0	0	0	8（90%）	0	112	1	AMI	1	3.0207
1406483	70	1	160	55	21.4844	0	0	1	1.34	3.51	0.96	5.45	242	1.19	4.34	0.88806	0	20（80%）	12（80%）	0	0	0	0	2（30%）	0	0	0	0	2（30%）	0	0	36	1	STEMI	0	0.94868
1309881	70	1	170	66	22.8374	0	1	1	0.87	2.64	0.89	3.93	37	1.32	11.08	1.51724	0	40（95%）	0	0	0	0	0	0	8（80%）	0	0	32（100%）	0	0	0	80	0		0	1.98963
1260453	54	1	172	74	25.0135	0	0	0	1.28	3.34	1.12	5.08	345	1.26	5.69	0.984375	0	20（90%）	0	0	4（60%）	0	0	0	0	0	0	0	0	2（50%）	0	26	0		1	1.27667
1259108	41	1	178	78	24.6181	1	1	0	0.99	2.93	1.02	4.91	82	5.63	10.65	5.68687	0	0	0	0	0	0	0	0	32（100%）	0	0	0	32（100%）	0	0	64	0		1	3.40052
1217498	67	1	170	72	24.9135	1	0	0	1.23	3.99	1.95	5.64	283	2.54	5.91	2.06504	0	20（90%）	0	0	8（80%）	0	20（80%）	0	0	0	2（30%）	0	8（90%）	0	0	58	1	STEMI	1	2.01566
1386421	68	0	160	60	23.4375	0	0	1	2.18	2.39	0.78	4.86	45	1.38	8.75	0.633028	0	20（90%）	3（50%）	0	0	0	0	4（70%）	0	0	0	0	0	0	0	27	0		0	1.79799
1291605	77	1	165	65	23.8751	0	0	1	1.1	1.83	0.54	3.43	86	0.79	4.99	0.718182	0	20（90%）	0	0	0	0	0	2（50%）	0	0	0	0	4（60%）	0	0	26	0		0	0.678566
1335634	58	0	162	69	26.2917	0	1	0	1.12	2.49	0.98	4.43	164	1.67	13.59	1.49107	0	0	12（90%）	0	0	0	0	16（95%）	0	8（80%）	2（50%）	16（95%）	32（100%）	0	0	86	0		1	2.42901
1385632	58	1	170	74	25.6055	1	0	0	0.98	2.04	0.88	3.8	88	2.32	4.96	2.36735	0	0	12（85%）	0	8（80%）	0	0	8（90%）	0	4（70%）	2（50%）	0	32（100%）	0	0	66	0		1	1.74983
1208231	66	1	174	78	25.763	1	1	1	1.07	4.19	1.19	5.7	215	2.01	5.93	1.8785	0	0	24（99%）	2（50%）	0	0	0	0	0	0	0	4（75%）	32（100%）	0	0	62	0		1	1.78501
1366908	50	1	170	79	27.3356	0	0	1	1.12	2.41	0.78	3.87	212	0.75	4.85	0.669643	0	0	0	0	4（60%）	4（80%）	5（50%）	0	0	0	0	32（100%）	0	0	0	45	0		1	0.598149
1321273	29	1	180	80	24.6914	0	0	1	0.95	2.72	1	4.46	150	2.24	4.89	2.35789	0	0	48（100%）	0	4（60%）	0	0	4（60%）	0	0	0	8（90%）	0	4（60%）	0	68	0		1	1.70052
1246976	54	1	170	80	27.6817	1	0	0	0.82	3.57	0.95	4.88	129	1.49	4.86	1.81707	0	0	3（50%）	0	0	0	0	0	0	0	2（50%）	0	16（99%）	8（90%）	0	29	0		1	1.28667
1368473	73	0	160	50	19.5312	1	0	0	1.17	3.26	0.99	3.79	220	0.11	4.79	0.0940171	0	20（80%）	12（90%）	2（50%）	0	0	10（70%）	0	0	16（99%）	2（40%）	0	2（40%）	4（70%）	0	68	0		0	-1.33389
1236487	73	0	156	65	26.7094	1	0	0	1.08	2.6	1.14	4.81	476	1.91	4.61	1.76852	0	0	0	0	0	0	0	8（85%）	0	0	2（50%）	0	8（85%）	16（99%）	0	34	1	cerebral infarction	1	1.48218
1304747	45	1	160	60	23.4375	0	0	1	0.96	2.39	0.61	3.88	177	0.83	4.31	0.864583	0	40（99%）	0	0	0	0	0	0	8（90%）	0	16（99%）	0	0	0	0	64	0		0	0.581461
1210639	59	0	157	60	24.3418	1	0	0	1.25	2.45	0.85	4.5	71	1.01	5.16	0.808	0	20（90%）	0	0	0	0	0	4（60%）	0	8（90%）	8（80%）	32（100%）	0	0	0	72	1	AMI	1	0.95774
1223108	66	0	158	71	28.441	1	1	0	1.25	3.01	1	5.49	228	1.21	5.24	0.968	0	20（90%）	0	0	0	0	0	8（90%）	8（90%）	0	8（85%）	16（99%）	0	0	16（100%）	76	0		1	1.15379
1331007	72	0	150	66	29.3333	1	0	1	0.68	2.56	1.09	4.01	249	1.88	7.28	2.76471	0	0	6（60%）	0	8（90%）	0	40（95%）	0	0	0	0	0	2（40%）	0	0	56	0		1	1.92326
535775	60	1	178	78	24.6181	1	0	0	0.95	1.99	0.67	3.86	73	1.23	6.11	1.29474	0	20（90%）	0	0	0	0	0	0	0	0	0	0	0	0	0	20	0		1	1.32379
1369014	69	0	151	60	26.3146	0	0	1	1.29	3.08	1.08	5.16	133	1.78	5.07	1.37984	0	40（95%）	0	0	0	0	0	8(90%)	0	0	0	0	8（90%)	0	0	56	0		1	1.50681
1372179	41	1	180	95	29.321	1	0	1	1.09	3.55	1.61	5.64	163	2.28	5.23	2.09174	0	0	24（95%）	0	0	0	0	2（30%）	0	0	32（100%）	0	0	0	0	58	0		1	1.78544
1318663	66	1	175	70	22.8571	0	0	1	1.16	4.85	1.91	6.15	318	1.86	9.75	1.60345	0	40（95%）	12（90%）	0	0	0	0	0	0	0	32（100%）	0	0	0	0	84	1	AMI	0	2.2047
1223807	58	0	155	47	19.563	0	1	0	1.17	2.32	0.77	4.09	44	1.02	10.26	0.871795	0	5（50%）	12（80%）	0	0	0	0	4（70%）	0	0	16（95%）	0	2（50%）	0	0	39	0		0	1.65491
1362579	55	1	175	73	23.8367	0	0	0	1.06	2.88	0.87	4.5	142	1.26	4.98	1.18868	0	0	0	0	0	0	0	16（95%）	0	8（90%）	0	0	0	0	0	24	0		0	1.14339
1286753	61	0	170	65	22.4913	1	0	1	1.09	1.93	0.55	3.78	57	0.52	4.03	0.477064	0	0	12（90%）	0	0	0	0	2（30%）	0	0	2（40%）	0	0	0	0	16	0		0	0.0466927
1252446	60	0	170	65	22.4913	1	0	0	1.46	3.57	1.21	5.62	535	1.62	4.54	1.10959	0	0	6（70%）	2（50%）	0	0	0	0	4（70%）	0	4（70%）	16（95%）	8（90%）	0	0	40	0		0	1.30221
1240545	69	0	165	72	26.4463	0	0	1	1.25	2.68	0.94	4.69	285	1.35	5.2	1.08	0	20（90%）	0	0	4（70%）	0	20（80%）	0	0	0	0	2（50%）	0	0	2（70%）	48	0		1	1.25562
1266118	68	1	165	65	23.8751	0	0	0	1.01	3.2	1.23	4.99	1138	1.36	5.47	1.34653	0	10（60%）	24（99%）	0	0	0	20（80%）	0	8（90%）	0	32（100%）	0	0	0	0	82	0		0	1.31362
1334426	35	1	178	95	29.9836	1	0	0	0.97	3.37	1.12	5.53	323	2.1	4.8	2.16495	0	0	48（100%）	0	0	0	0	0	0	0	0	0	0	0	0	48	0		1	1.61741
1330756	62	1	162	62	23.6244	0	0	1	1.3	3.48	1.21	6.44	182	0.85	5.63	0.653846	0	80（100%）	0	0	0	0	20（80%）	0	0	0	4（70%）	0	0	0	0	104	0		0	0.872443
1364610	58	1	170	70	24.2215	0	0	0	1.23	2.96	1.03	4.88	267	0.87	6.34	0.707317	0	40（99%）	0	0	16（95%）	0	0	0	0	0	0	0	0	0	0	56	1	AMI	1	1.01447
1217615	63	1	169	80	28.0102	0	0	0	1.13	2.8	0.68	4.24	99	1.83	4.74	1.61947	0	0	0	0	8（80%）	0	5（40%）	0	0	0	2（30%）	0	0	0	0	15	0		1	1.46721
1187242	62	0	160	65	25.3906	0	0	0	1.36	3.46	1.06	6.11	196	3.53	13.49	2.59559	0	5（30%）	0	0	0	0	0	0	2（30%）	1（20%）	2（30%）	32（100%）	0	0	0	42	0		1	3.1701
1403868	36	1	175	70	22.8571	0	0	1	1.18	3.16	1.08	4.88	117	1.64	5.37	1.38983	0	80（100%）	0	0	0	0	0	0	0	0	0	0	0	0	0	80	0		0	1.48238
1263923	52	1	165	70	25.7117	1	1	1	1.14	2.57	1.02	4.4	201	1.78	7.16	1.5614	0	40（95%）	0	0	0	0	0	0	0	0	0	2（50%）	0	0	0	42	0		1	1.85198
1356419	61	1	177	80	25.5354	1	0	0	1.64	4.61	1.3	5.95	931	0.62	7.33	0.378049	0	80（100%）	0	0	0	0	0	2（40%）	0	0	2（30%）	0	0	0	0	84	1	acute heart failure	1	0.820793
1246077	52	0	160	64	25	1	0	1	1.1	4.12	1.09	5.4	64	0.99	5.02	0.9	0	80（100%）	0	0	0	0	0	2（50%）	0	0	8（85%）	0	0	0	0	90	0		1	0.910232
1408213	79	1	170	80	27.6817	0	1	1	0.91	2.24	0.99	3.28	259	1.59	7.03	1.74725	0	0	0	0	0	0	0	0	0	0	32（100%）	0	0	0	0	32	0		1	1.72077
1237749	45	0	154	60	25.2994	1	1	0	1	2.05	0.79	3.54	87	1.55	5.74	1.55	0	20（90%）	48（100%）	0	4（70%）	0	20（80%）	0	0	0	8（80%）	0	0	16（99%）	0	116	0		1	1.49257
496075	68	0	150	55	24.4444	1	1	0	1.07	4.55	1.55	7.04	697	5.13	8.43	4.79439	0	40（95%）	0	0	8（85%）	4（85%）	0	0	0	0	0	8（90%）	0	0	0	60	0		1	3.07376
1247268	43	1	165	70	25.7117	0	0	0	1.33	2.28	0.89	4.66	626	1.58	5.42	1.18797	0	80（100%）	0	0	0	0	0	0	0	0	0	0	0	0	4（80%）	84	0		1	1.45437
1393211	55	0	160	74	28.9062	0	0	0	0.8	2.3	0.85	3.62	752	1.04	6.9	1.3	0	5（50%）	0	0	0	0	0	16（95%）	2（50%）	0	2（50%）	0	0	0	0	25	1	acute heart failure	1	1.27759
1378524	46	1	173	80	26.7299	1	0	0	0.88	2.73	0.84	4.08	152	1.71	4.19	1.94318	0	40（95%）	0	0	8（80%）	0	0	4（60%）	2（30%）	0	0	32（100%）	0	0	0	86	0		1	1.27605
1305696	53	0	165	66	24.2424	0	1	1	0.88	2.08	0.74	3.38	53	0.97	10.11	1.10227	0	20（85%）	3（40%）	0	0	0	0	0	0	0	2（30%）	0	0	0	0	25	1	AMI	1	1.58992
1287853	61	0	170	67	23.1834	0	0	1	1.09	2.34	0.82	4.58	111	1.62	5.02	1.48624	0	80（100%）	0	0	0	0	0	8（80%）	0	0	0	0	0	0	0	88	0		0	1.40271
1297013	78	1	168	56	19.8413	1	0	1	1.13	3.3	0.97	4.81	1194	1.14	5.76	1.00885	0	80（100%）	0	0	4（60%）	0	0	0	0	0	0	0	8（90%）	0	4（90%）	96	1	NSTEMI	0	1.18882
1349028	62	1	175	85	27.7551	0	1	0	0.81	2.43	0.95	4.01	170	1.45	6.88	1.79012	0	40（95%）	0	0	0	0	0	0	0	0	0	2（50%）	0	0	0	42	1	AMI	1	1.60704
1322816	64	1	173	94	31.4077	0	1	1	1.55	4.18	1.23	5.97	924	1.21	5.62	0.780645	0	80（100%）	0	0	0	0	5（50%）	8（80%）	8（85%）	0	0	0	0	0	0	101	1	AMI	1	1.2238
1388163	53	0	172	75	25.3515	0	0	1	1.28	2.91	0.83	4.83	212	2.13	5.11	1.66406	0	0	0	0	0	0	0	0	0	2（30%）	32（100%）	0	0	0	0	34	0		1	1.69417
1239558	59	1	170	74	25.6055	1	1	1	1.02	3.37	1.17	5.72	100	1.82	7.7	1.78431	0	80（100%）	0	0	0	0	0	0	0	0	2（50%）	0	0	0	0	82	0		1	1.94691
1197748	66	0	155	50	20.8117	1	1	0	1.52	3.02	0.82	5.03	668	0.32	10.02	0.210526	0	0	3（30%）	0	0	1（50%）	10（60%）	0	0	0	4（70%）	0	32（100%）	0	0	50	0		0	0.472002
1296037	75	1	174	72	23.7812	0	0	1	1.08	2.99	0.75	4.35	36	0.62	4.67	0.574074	10（50%）	0	24(95%)	0	0	0	0	8(80%)	0	4(60%)	0	0	0	4(70%)	0	50	0		0	0.369976
1346994	65	0	155	70	29.1363	0	1	0	1.2	3.61	1.26	5.83	215	1.85	9.46	1.54167	0	20（90%）	6（70%）	0	0	0	0	32（100%）	0	0	0	4（60%）	4（60%）	0	4	70	1	AMI、acute heart failure	1	2.16911
1372770	54	1	172	75	25.3515	0	0	1	0.75	2.66	0.99	4.26	159	1.56	5.39	2.08	0	80（100%）	0	0	2（50%）	0	0	1（20%）	0	0	0	0	0	0	0	83	1	nonfatal myocardial infarction	1	1.43608
1295364	47	0	160	70	27.3438	1	0	0	1.02	2.23	0.67	4.01	425	0.56	3.98	0.54902	0	0	3（50%）	4（70%）	0	0	0	8（90%）	0	0	0	0	32（100%）	0	0	47	0		1	0.108316
1324243	60	1	168	71	25.1559	1	1	1	0.61	1.23	0.58	2.59	482	0.71	4.11	1.16393	0	0	0	16（95%）	0	0	0	0	0	0	0	4（60%）	16（95%）	8（90%）	4（80%）	48	1	acute heart failure	1	0.377786
1327337	65	1	182	90	27.1706	1	0	1	1.31	3.44	1.12	5.21	719	1.85	8.58	1.41221	0	5（50%）	3（50%）	0	0	0	0	0	0	0	0	0	16（99%）	0	0	24	1	AMI	1	2.07147
1293291	59	0	160	60	23.4375	1	1	0	1.39	1.95	0.58	4.28	55	1.47	7.33	1.05755	0	0	48（100%）	0	0	0	0	0	0	0	0	0	0	0	1（50%）	49	0		0	1.68409
1299804	65	0	158	45	18.026	0	0	0	1.6	4.15	1.1	5.97	264	0.81	5.42	0.50625	0	40（95%）	0	0	0	0	0	0	0	0	0	2（40%）	0	0	0	42	0		0	0.786228
1401900	73	0	160	55	21.4844	0	0	1	1.18	3.72	0.98	5.56	172	1.14	6.12	0.966102	0	40（95%）	0	0	0	0	0	0	0	0	0	0	0	0	0	40	0		0	1.24944
1374074	63	0	162	79	30.1021	1	1	0	1.28	4.17	1.52	6.86	154	6.33	9.46	4.94531	0	80（100%）	0	0	0	0	0	8（90%）	0	0	0	2（30%）	0	0	4（85%）	94	1	cerebral infarction	1	3.39923
1340339	38	1	178	75	23.6713	1	0	1	1.03	2.21	0.65	3.57	336	1.4	5.36	1.35922	0	0	12（90%）	0	0	0	0	8（85%）	0	0	4（60%）	0	0	0	0	24	0		0	1.32229
1153138	51	0	160	58	22.6562	0	0	0	1.52	3.15	1.11	5.49	1745	1.66	4.97	1.09211	0	20（90%）	0	0	0	0	0	0	0	0	2（50%）	0	32（100%）	0	0	54	0		0	1.41709
1302515	75	1	164	60	22.3081	1	0	1	1.32	2.67	0.84	4.44	417	0.86	6.55	0.651515	0	5（30%）	12（90%）	0	0	0	5（50%）	0	0	0	8（80%）	8（80%）	0	0	2（70%）	40	1	acute heart failure、AMI	0	1.03549
1374915	49	1	170	62	21.4533	1	0	1	1.19	1.55	0.58	3.12	1300	0.71	5.75	0.596639	0	0	0	0	0	0	10（70%）	0	0	0	0	0	0	0	0	10	0		0	0.713562
1352019	53	1	182	80	24.1517	1	1	0	0.84	2.03	0.75	3.42	231	2.39	7.3	2.84524	0	0	3(40%)	0	8(90%)	0	0	32(100%)	0	8(90%)	8(90%)	0	0	2(50%)	4(80%)	65	1	cerebral infarction	1	2.16602
1208855	62	1	172	72	24.3375	0	0	0	1.14	1.92	0.62	3.56	73	1.14	4.74	1	0	40（95%）	0	0	2（50%）	0	0	0	0	0	0	0	0	0	0	42	0		1	0.993918
1337924	44	1	170	75	25.9516	0	0	0	0.97	1.32	0.67	2.57	194	2.22	5.66	2.28866	0	0	24（99%）	0	0	0	0	0	0	0	0	0	0	0	0	24	0		1	1.83778
1264591	76	0	158	50	20.0288	1	0	0	1.41	3.02	1.03	5.21	378	1.04	3.47	0.737589	0	0	0	4（70%）	0	0	0	32（100%）	0	0	0	4（70%）	0	0	4（80%）	44	0		0	0.590228
1379774	55	0	163	65	24.4646	1	0	0	1.11	2.89	0.83	4.14	223	1.46	4.02	1.31532	0	80(100%)	0	0	0	0	0	16(95%)	0	0	0	0	0	0	4(85%)	100	0		1	1.07657
1017368	48	1	172	77	26.0276	0	0	0	1.04	3.08	0.86	5.19	51	1.81	4.95	1.74038	0	0	12（90%）	8（90%）	8（90%）	0	0	16（99%）	0	0	0	4（70%）	32（100%）	0	0	80	0		1	1.49957
1359797	45	1	173	92	30.7394	1	0	1	0.59	2.24	1.03	3.71	131	2.31	3.95	3.91525	0	20（90%）	0	0	0	0	80（100%）	0	0	0	16（95%）	32（100%）	0	0	0	148	0		1	1.51782
1259087	66	0	164	65	24.1672	1	1	0	1.21	2.9	1.18	4.63	331	1.83	10.94	1.5124	0	0	12（80%）	0	0	0	0	0	0	0	0	8（85%）	0	0	0	20	1	AMI	1	2.30359
1360242	77	1	170	60	20.7612	0	1	0	0.88	2.44	0.75	3.45	161	1.4	10.84	1.59091	0	0	12（85%）	0	0	0	40（99%）	0	8（80%）	0	16（99%）	0	0	0	0	76	0		0	2.02657
1327901	75	1	170	75	25.9516	0	0	0	1.1	2.06	0.7	3.34	82	1.31	6.31	1.19091	0	0	48（100%）	0	0	0	0	0	0	0	0	0	0	0	0	48	0		1	1.41902
721846	72	1	176	85	27.4406	1	1	0	0.94	2.43	1.05	4.03	2060	2.02	5.22	2.14894	0	0	0	8（85%）	0	0	0	16（99%）	0	0	0	8（85%）	8（90%）	0	0	50	0		1	1.66245
1358866	53	1	167	72	25.8166	1	0	0	1.29	2.64	0.9	4.21	18	0.96	5.29	0.744186	0	0	12（80%）	0	0	0	0	0	0	0	0	0	0	0	0	12	0		1	0.931849
1364614	75	0	155	55	22.8928	0	0	0	1.41	2.97	1.06	5.01	743	1.08	5.02	0.765957	0	20（80%）	0	0	8（80%）	0	0	8（90%）	2（40%）	2（40%）	16（95%）	0	0	0	4（90%）	60	0		0	0.997244
1356568	51	1	185	85	24.8356	1	0	0	1.26	1.77	0.67	3.34	803	0.65	5.13	0.515873	0	20（80%）	12（90%）	0	0	0	0	2（30%）	0	0	0	0	0	0	0	34	0		1	0.511176
1360169	59	1	170	65	22.4913	1	0	1	1.11	1.65	0.64	3.2	184	0.83	5.2	0.747748	0	20（90%）	0	0	8（80%）	0	0	0	0	0	0	0	0	0	0	28	0		0	0.769182
1313760	39	1	182	102	30.7934	0	0	1	1.22	4.63	1.4	6.8	47	1.35	5.17	1.10656	0	0	24（95%）	2（50%）	0	0	0	0	0	0	0	0	0	0	0	26	0		1	1.24983
1316032	48	1	173	85	28.4005	1	0	1	0.77	2.45	0.97	4.26	76	5.1	5	6.62338	0	80（100%）	0	0	0	0	0	4（60%）	0	0	1（20%）	0	0	0	0	85	0		1	2.54553
1409728	48	1	172	71	23.9995	0	0	1	1.07	3.61	1.08	4.82	151	1.58	4.78	1.47664	0	5（30%）	3（40%）	0	2（50%）	0	0	8（90%）	0	8（90%）	16（98%）	16（98%）	4（60%）	4（60%）	0	66	0		1	1.32872
1279463	41	1	170	76	26.2976	0	0	0	0.83	2.55	0.95	4.47	214	2.3	4.26	2.77108	0	0	6（70%）	4（60%）	16（99%）	0	0	0	8（85%）	0	0	8（80%）	2（50%）	0	0	44	0		1	1.58903
1321503	62	0	170	65	22.4913	0	0	1	1.21	2.62	0.91	4.61	491	0.74	4.34	0.61157	0	0	0	0	0	0	0	0	0	0	2（50%）	16（99%）	0	0	0	18	0		0	0.473622
1336137	56	0	160	60	23.4375	0	0	1	0.67	2.21	0.89	3.41	234	2.6	14.79	3.8806	10（40%）	40（95%）	0	0	0	0	0	0	8（80%）	0	0	0	0	4（70%）	16（100%）	78	0		0	2.95632
1299159	57	1	175	86	28.0816	1	0	0	1.45	5	1.33	7.58	50	0.89	14	0.613793	0	0	48（100%）	0	0	0	0	0	16（95%）	0	0	8（80%）	0	0	0	72	1	cerebral infarction	1	1.82938
735638	71	1	165	70	25.7117	0	0	0	1.32	2.52	0.86	4.42	471	0.91	6.35	0.689394	0	20（85%）	0	0	0	0	20（80%）	0	0	0	0	16（95%）	0	0	0	56	0		1	1.061
1348910	72	1	170	78	26.9896	1	0	0	1.4	4.18	1.06	5.8	145	1.08	5	0.771429	5（10%）	40（95%）	0	0	0	0	0	0	2（30%）	0	0	2（30%）	0	2（50%）	0	51	1	NSTEMI	1	0.993252
1199087	62	1	170	56	19.3772	1	0	0	1.42	2.11	0.86	4.18	541	1.1	4.45	0.774648	0	5（40%）	0	0	0	0	0	0	0	0	0	32（100%）	0	0	0	37	0		0	0.895067
1339860	66	0	160	63	24.6094	1	1	0	0.87	3.58	1.15	3.83	145	2.98	8.76	3.42529	0	0	12（80%）	0	0	0	40（95%）	8（90%）	0	0	0	16（99%）	32（100%）	0	0	108	1	acute heart failure	1	2.56897
1362705	39	1	174	70	23.1206	0	0	0	0.88	4.01	1.35	6.07	178	3.59	5.27	4.07955	0	0	0	0	0	0	5（30%）	0	0	0	1（20%）	16（99%）	32（100%）	0	0	54	0		0	2.24704
1327690	54	1	168	70	24.8016	1	0	0	0.98	3.14	1.12	5.75	113	8.29	7.41	8.45918	0	10（60%）	0	0	0	0	0	2（30%）	0	0	0	32（100%）	0	0	0	44	0		1	3.42473
1226214	61	1	182	87	26.2649	1	0	1	1.45	4.53	1.44	7.86	129	2.34	5.11	1.61379	40（85%）	20（85%）	3（50%）	4（75%）	0	0	40（99%）	0	0	0	8（80%）	16（99%）	8（80%）	0	0	139	0		1	1.7882
910878	66	1	175	75	24.4898	0	0	0	1.49	3.88	1.16	6.33	483	1.33	4.79	0.892617	0	20（90%）	12（90%）	8（90%）	8（90%）	0	0	0	16（99%）	0	0	0	0	8(90%)	0	72	0		1	1.15856
1320391	56	0	165	60	22.0386	1	0	0	1.08	2.85	0.94	6.39	38	11.09	4.89	10.2685	0	0	0	0	4（60%）	0	0	8（80%）	0	16（95%）	2（50%）	0	8（80%）	4（70%）	1（50%）	43	0		0	3.30009
1294920	69	0	158	70	28.0404	0	0	0	1.07	2.54	0.91	4.13	781	0.93	5.1	0.869159	0	5（40%）	0	0	0	0	0	0	8（85%）	0	1（20%）	2（50%）	0	32（100%）	0	48	1	acute heart failure	1	0.863523
1375944	64	0	160	62	24.2188	1	0	0	1.19	1.64	0.58	3.44	288	1.28	4.65	1.07563	0	20（90%）	0	0	0	0	0	0	0	0	0	0	0	0	0	20	0		1	1.09058
1322285	76	0	166	67	24.3141	0	0	1	1.41	4.23	1.18	6.49	163	1.37	4.43	0.971631	0	40（95%）	0	0	0	0	5（50%）	2（50%）	0	0	0	2（50%）	0	8（80%）	0	57	0		1	1.11006
1225239	62	1	176	75	24.2123	0	0	0	0.9	2.23	0.7	3.68	195	1.12	5.06	1.24444	0	0	0	0	0	0	0	0	0	0	0	8（90%）	0	0	0	8	0		1	1.04155
1079567	50	1	180	80	24.6914	0	1	1	0.88	2.28	0.9	4.28	77	2.74	6.4	3.11364	0	0	0	0	0	0	0	0	32（100%）	0	0	0	0	0	0	32	0		1	2.17111
1315169	48	1	172	90	30.4218	1	0	1	1.18	2.82	0.97	4.92	168	1.16	4.6	0.983051	10（30%）	10（70%）	24（95%）	0	0	0	0	4（70%）	0	0	8（80%）	0	0	0	0	56	0		1	0.981329
1407327	48	1	180	85	26.2346	1	0	1	0.91	2.29	0.77	3.6	159	1.77	4.85	1.94505	0	0	3（30%）	0	0	0	0	32（100%）	0	0	0	0	0	0	0	45	0		1	1.45681
1217309	66	1	170	80	27.6817	1	1	0	1.07	1.11	1.32	2.74	27	0.47	6.49	0.439252	0	40（98%）	0	0	0	0	0	0	0	0	32（100%）	0	0	0	0	72	0		1	0.422093
1257855	71	1	180	67	20.679	1	0	1	1.16	2.07	0.86	3.96	115	0.85	5.28	0.732759	0	5（40%）	0	0	4（60%）	0	20（80%）	0	0	0	0	0	0	8（80%）	0	37	0		0	0.80826
476111	63	1	173	70	23.3887	0	1	1	1.05	2.93	1.03	4.52	75	1.35	5.12	1.28571	0	0	0	0	0	0	40（95%）	0	0	16（99%）	0	8（90%）	4（70%）	0	0	68	0		0	1.24011
1275890	62	1	165	82	30.1194	1	1	0	1.36	2.62	0.96	4.73	53	1.86	7.26	1.36765	10（50%）	0	3（50%）	0	4（70%）	0	0	0	0	2（50%）	0	0	32（100%）	0	0	51	0		1	1.90981
1270175	62	0	150	61	27.1111	1	0	0	1.44	3.55	1.38	5.97	387	2.18	5.47	1.51389	0	5（50%）	3（50%）	0	0	0	0	0	16（95%）	0	0	32（100%）	0	0	0	56	0		1	1.78546
1386321	63	0	160	65	25.3906	1	0	0	1.24	3.2	0.89	4.45	73	0.67	8.05	0.540323	0	0	0	0	0	0	0	0	0	0	0	32（100%）	0	0	0	32	0		1	0.992047
1360144	67	1	178	80	25.2493	1	0	1	1.26	2.93	0.91	4.45	89	1.27	5.21	1.00794	0	0	3（50%）	0	0	0	0	0	8（90%）	0	32（100%）	0	4（70%）	0	0	47	0		1	1.19645
1199239	68	0	160	45	17.5781	1	0	1	1.72	2.3	0.71	4.41	287	0.79	4.39	0.459302	0	0	0	0	0	0	0	16（95%）	0	0	0	8（90%）	0	0	0	24	0		0	0.55046
1354817	66	0	156	70	28.764	1	1	0	1.52	5.58	1.45	6.93	78	1.39	8.09	0.914474	0	80（100%）	0	0	0	0	0	2（40%）	0	0	0	2（40%）	0	0	0	84	1	acute heart failure	1	1.72679
1384517	72	0	158	65	26.0375	0	0	0	1.28	2.49	0.86	4.43	289	2.21	4.56	1.72656	0	0	12（90%）	0	8（80%）	0	0	4（60%）	0	0	0	0	0	0	0	24	0		1	1.61717
1310329	71	1	176	84	27.1178	0	0	1	1.37	2.13	0.71	4.23	56	1.85	5.57	1.35036	0	80（100%）	0	0	0	0	0	0	0	0	0	0	0	0	0	80	0		1	1.63943
1391502	68	1	170	60	20.7612	0	1	1	1.22	2.84	0.87	4.6	494	1.68	6.75	1.37705	0	10（70%）	12（90%）	4（75%）	8（80%）	0	5（30%）	0	0	0	2（30%）	0	0	0	0	41	0		0	1.73519
1363991	59	1	167	67	24.0238	1	0	0	0.94	2.91	0.97	4.14	177	1.03	4.11	1.09574	0	40（95%）	0	0	0	0	5（50%）	0	32（100%）	0	16（99%）	0	32（100%）	0	0	125	1	cerebral infarction	1	0.749835
1099711	64	0	162	67	25.5296	1	1	1	1.12	2.49	0.83	4.11	384	1.02	3.87	0.910714	0	40（95%）	0	0	0	0	80（100%）	0	0	0	16（99%）	0	0	0	0	136	1	cerebral infarction	1	0.67991
1374122	56	1	167	67	24.0238	0	0	1	0.96	2.22	0.54	3.48	494	1.62	5.28	1.6875	0	0	0	1（20%）	0	0	0	2（50%）	0	8（90%）	0	0	32（100%）	0	0	43	0		1	1.45321
1217801	52	0	172	75	25.3515	1	0	1	1.61	3.65	1.31	6.42	15	1.97	5.86	1.2236	0	40（95%）	24（98%）	0	0	0	0	0	0	0	0	0	0	0	0	64	1	cerebral infarction	1	1.75304
1253250	59	1	175	95	31.0204	1	0	1	1.1	2.36	0.53	4.05	60	1.13	6.72	1.02727	0	0	3（50%）	0	0	0	0	0	8（80%）	0	32（100%）	0	0	0	0	43	0		1	1.33416
1370723	51	0	173	75	25.0593	1	0	0	0.9	1.95	0.69	3.35	278	1.79	5.05	1.98889	0	0	24(99%)	4(70%)	0	0	0	0	0	0	0	8(80%)	16(90%)	0	0	52	0		1	1.50846
1369509	70	0	155	60	24.974	0	1	0	0.79	1.33	0.57	2.44	1089	1.4	6.22	1.77215	0	0	24（95%）	0	4（70%）	0	0	0	0	0	2（50%）	0	0	0	0	30	0		1	1.47109
1246507	53	1	180	82	25.3086	0	1	1	1.15	3.15	0.85	4.61	37	1.08	8.51	0.93913	0	0	0	0	0	0	40（99%）	0	0	0	0	0	0	0	0	40	0		1	1.52506
947291	77	1	174	67	22.1297	1	1	1	1.98	1.44	0.46	4.19	69	0.64	12.54	0.323232	0	0	0	16（99%）	0	0	0	2（50%）	0	0	0	0	0	0	0	18	0		0	1.38949
1408659	75	0	156	45	18.4911	0	0	0	1.35	2.68	0.8	4.67	491	1.37	5	1.01481	0	0	3（30%）	0	0	0	0	0	0	0	16（99%）	0	0	0	0	19	0		0	1.2311
1277812	55	1	172	70	23.6614	0	0	1	1.17	2.33	0.79	4.62	229	1.12	9.09	0.957265	0	0	6（60%）	0	0	0	0	8（85%）	0	0	0	0	0	0	0	14	0		0	1.62736
1396489	49	1	170	75	25.9516	1	0	0	1.12	2.98	1.05	5.12	318	2.46	9.68	2.19643	0	5（30%）	48（100%）	0	8（90%）	0	0	0	32（100%）	0	8（80%）	4（70%）	32（100%）	0	0	137	0		1	2.47708
771104	71	0	150	80	35.5556	0	0	0	1.26	3.26	1.09	5.33	289	2.26	4.29	1.79365	0	0	24（99%）	0	0	0	0	32（100%）	0	0	8（80%）	0	0	0	0	64	0		1	1.5785
1232657	58	1	166	80	29.0318	1	0	0	1.07	2.88	1.05	4.77	181	0.78	4.49	0.728972	0	80（100%）	0	0		0	0	2（50%）	16（99%）	8（90%）	0	0	0	0	8（99%）	114	1	AMI	1	0.560244
956049	67	1	175	85	27.7551	1	0	0	1.13	1.26	0.43	2.91	25	0.6	4.47	0.530973	0	10（60%）	0	0	8（85%）	0	0	0	0	8（90%）	8（90%）	0	0	0	16（100%）	50	0		1	0.293416
1320838	53	1	172	72	24.3375	0	0	0	1.79	4.44	1.27	7.3	24	1.52	11.93	0.849162	0	0	3（50%）	0	0	1（50%）	80（100%）	0	0	0	4（70%）	0	0	0	1（40%）	89	0		1	2.20462
1392210	84	1	172	73	24.6755	0	0	0	1.31	3.5	1.11	5.77	231	0.92	4.86	0.70229	0	5（40%）	0	0	0	0	0	0	0	0	32（100%）	0	0	0	0	36	0		1	0.80451
1404360	65	0	165	60	22.0386	1	1	1	1.45	2.75	1.06	4.79	149	1.94	12.31	1.33793	0	5（50%）	0	0	32（100%）		80（100%）	0	0	0	0	0	0	0	2（60%）	119	1	acute heart failure AMI	0	2.47995
1407975	52	1	175	88	28.7347	0	0	0	1.35	2.16	0.83	3.83	116	1.68	5.12	1.24444	0	40（99%）	0	0	0	0	0	0	0	0	0	0	0	0	0	40	0		1	1.4588
1315208	42	1	180	100	30.8642	1	0	1	0.91	1.49	0.98	4.37	72	6.14	6.4	6.74725	0	0	24（95%）	0	0	0	0	0	8（80%）	0	0	0	0	0	0	32	0		1	2.97798
1269809	53	1	170	65	22.4913	1	0	1	1.34	3.99	1.3	6.63	100	0.88	6.79	0.656716	0	0	0	16（99%）	32（100%）	16（100%）	0	0	0	8（90%）	2（30%）	0	0	8（90%）	4（90%）	86	0		0	1.09447
1300018	38	1	171	86	29.4108	0	1	1	1.19	2.43	1.56	8.97	541	9.79	6.27	8.22689	0	80（100%）	48（100%）	0	8（80%）	0	0	8（90%）	0	0	0	2（30%）	2（30%）	0	0	148	1	NSTEMI	1	3.42399
1854390	71	1	160	70	27.3438	1	0	1	1.38	2.21	0.7	3.99	223	0.66	4.21	0.478261	0	5（30%）	0	0	0	0	0	2（30%）	0	2（40%）	0	4（75%）	2（50%）	0	0	15	0		1	0.3288
1227306	62	1	176	62	20.0155	0	0	1	1.03	4.84	1.33	6.38	379	1.56	4.79	1.51456	0	80（100%）	0	0	0	0	0	0	0	0	0	0	0	0	0	80	0		0	1.31807
1242635	65	0	167	75	26.8923	1	0	1	1.06	2.02	0.6	3.31	241	0.96	5.28	0.90566	0	0	0	0	0	0	0	0	0	8（90%）	0	32（100%）	0	0	0	40	0		1	0.929957
1405072	69	0	170	70	24.2215	1	0	1	1.43	3.4	1	5.43	222	1.26	6.13	0.881119	10（50%）	20（90%）	12（90%）	8（90%）	0	0	20（80%）	8（80%）	0	0	4（70%）	0	8（80%）	8（90%）	16（100%）	114	1	cerebral infarction	1	1.35116
1222817	51	1	160	75	29.2969	0	0	1	1.11	2.95	0.85	4.98	71	1.32	6.54	1.18919	0	0	3（30%）	0	0	0	0	32（100%）	0	0	0	0	0	0	0	35	0		1	1.46242
1379974	54	1	171	78	26.6749	0	1	1	1.28	3.44	1.23	4.97	645	2.36	15.45	1.84375	0	20（80%）	0	0	0	0	0	16（99%）	0	0	0	32（100%）	0	0	2（70%）	70	0		1	2.90312
1399025	57	1	170	67	23.1834	1	0	0	1.28	3.68	1.35	3.63	106	1	6.46	0.78125	0	80（100%）	0	0	0	0	0	2（30%）	0	0	0	2（30%）	0	0	0	84	1	Acute non-ST-segment elevation myocardial infarction	0	1.17248
763346	51	1	175	70	22.8571	0	1	1	1.28	2.89	1.11	4.76	116	1.09	21.54	0.851562	0	0	12（85%）	0	0	4（85%）	0	4（60%）	0	0	0	0	32（100%）	0	0	52	0		0	2.46294
1377737	73	1	176	85	27.4406	0	0	1	0.99	3.38	1.19	5.09	181	1.74	5.07	1.75758	0	0	0	0	0	0	80（100%）	0	0	0	0	16（95%）	0	0	0	96	1	cerebral infarction	1	1.48408
1373460	50	0	165	70	25.7117	0	0	1	0.83	2.35	0.77	3.69	41	1.26	4.56	1.51807	0	20（85%）	0	0	0	0	0	0	16（95%）	0	32（100%）	0	0	0	0	68	0		1	1.05529
1334417	68	1	175	81	26.449	1	0	1	1.22	2.41	0.74	4.16	185	1.19	4.51	0.97541	0	10（70%）	0	0	0	0	20（80%）	0	0	0	32（100%）	0	0	0	0	62	0		1	0.987103
1369911	48	1	175	70	22.8571	0	0	0	1.3	8.37	1.96	9.49	370	0.53	6.59	0.407692	0	40（95%）	0	0	0	0	0	0	0	4（60%）	0	0	0	0	0	44	0		0	0.557528
1265971	56	1	174	72	23.7812	1	0	1	1.42	2.61	0.92	4.58	311	0.66	3.39	0.464789	0	0	0	0	0	0	5（50%）	0	0	0	8（90%）	8（90%）	0	0	0	21	0		0	0.112167
1290256	77	1	170	71	24.5675	1	1	1	1.04	1.28	0.48	2.97	316	1.79	12.1	1.72115	10（30%）	0	12（90%）	0	4（60%）	1（50%）	5（50%）	0	0	8（90%）	2（40%）	0	0	0	4（90%）	46	0		1	2.38227
1302193	58	1	180	85	26.2346	1	0	0	0.62	2.94	0.94	4.66	56	4.02	11.1	6.48387	0	5（50%）	12（90%）	4（70%）	2（50%）	0	80（100%）	0	0	0	4（70%）	8（90%）	4（70%）	0	0	119	0		1	3.10508
1370303	64	1	182	85	25.6612	1	1	1	1	3.37	1.12	5.28	201	3.33	8.27	3.33	0	5（30%）	0	0	4（60%）	0	20（90%）	2（50%）	0	0	0	0	2（40%）	0	0	33	0		1	2.62246
1358827	64	1	165	68	24.977	0	0	0	1.01	2.34	0.83	3.82	258	0.91	6.5	0.90099	0	40（99%）	0	0	0	0	5（50%）	0	2（50%）	2（50%）	0	2（40%）	0	2（40%）	2（70%）	55	1	Acute non-ST-segment elevation myocardial infarction	1	1.08434
1205606	64	1	178	77	24.3025	1	1	0	1.08	2.14	0.61	4.05	148	2.38	6.98	2.2037	0	10（75%)	12（85%）	0	0	0	0	8（80%）	32（100%）	0	0	0	16（95%）	0	0	78	0		1	2.117
1312883	52	1	169	70	24.5089	1	0	1	1.02	2.96	0.98	4.99	441	2.25	7.33	2.20588	0	0	24（95%）	0	0	0	0	0	8（90%）	0	0	8（80%）	0	0	1（50%）	41	0		1	2.10976
1288446	66	0	152	65	28.1337	1	0	0	1.32	3.01	1.01	5.25	15	0.92	5.5	0.69697	0	20（90%）	0	0	0	0	10（60%）	0	0	0	32（100%）	0	0	0	0	62	1	cerebral infarction	1	0.928219
1202707	62	0	158	66	26.4381	1	0	0	1.46	2.09	0.59	4.2	73	1.13	4.29	0.773973	0	40（99%）	0	0	0	0	0	0	0	0	0	0	0	8（90%）	0	48	0		1	0.885357
1293544	57	1	170	83	28.7197	1	1	1	1.19	2.72	0.58	5.36	80	5.84	9.53	4.90756	0	0	3（40%）	0	0	0	0	0	0	0	0	0	16（99%）	0	0	19	0		1	3.32603
1288265	59	1	185	80	23.3747	0	0	1	1.58	3.07	0.98	5.43	80	0.7	4.43	0.443038	0	0	3（50%）	0	0	0	0	8（90%）	0	0	0	8（80%）	8（80%）	8（90%）	0	35	0		0	0.438577
1336650	77	0	165	65	23.8751	0	0	0	1.19	3.2	0.95	5.22	223	1.21	12.04	1.01681	0	0	12（80%）	0	0	0	0	0	0	0	0	32（100%）	0	0	0	44	1	sudden cardiac death	0	1.98571
1269332	76	1	178	85	26.8274	1	1	0	1.45	2.81	0.87	5.32	221.3	0.96	6.32	0.662069	0	0	3（30%）	0	0	0	80(100%)	0	0	0	0	0	0	0	0	83	0		1	1.10975
1276367	71	0	160	55	21.4844	1	0	0	1.42	3.76	1.22	6.04	407	1.27	5.05	0.894366	0	0	12（80%）	0	0	0	20（90%）	0	0	0	2（50%）	32（100%）	0	0	0	66	0		0	1.16526
1204757	61	0	170	75	25.9516	1	0	1	0.98	2.54	1.01	4.66	135	2.62	5.93	2.67347	10（30%）	5（50%）	0	2（40%）	0	0	0	0	16（99%）	0	0	0	8（85%）	32（100%）	0	73	0		1	2.05005
1240020	78	0	160	80	31.25	1	0	0	1.03	3.72	1.2	5.58	206	2.25	4.95	2.18447	10（30%）	10（70%）	0	0	0	0	0	2（40%）	0	0	16（95%）	16（95%）	0	0	0	54	0		1	1.71717
1220226	64	1	175	75	24.4898	0	0	0	1.07	4.17	1.25	6.6	124	0.97	4.58	0.906542	0	40（99%）	48（100%）	0	0	0	0	0	0	32（100%）	32（100%）	0	0	0	0	152	0		1	0.798093
1220789	56	0	165	74	27.1809	1	0	1	1.24	2.34	0.83	4.58	92	1.18	5.63	0.951613	0	40（99%）	6（65%）	0	0	0	0	0	0	16（99%）	0	32（100%）	0	0	0	94	0		1	1.20048
1372899	69	1	170	60	20.7612	0	0	1	0.74	2.89	0.89	4.15	314	1.66	5.6	2.24324	0	0	3（50%）	0	2（50%）	0	0	0	0	0	4（70%）	0	4（70%）	0	0	13	0		0	1.53644
1333850	54	1	162	80	30.4832	0	1	1	1.02	3.03	1.01	5.04	74	1.76	8.87	1.72549	0	80（100%）	0	0	0	0	5（50%）	0	0	0	0	0	0	0	0	85	0		1	2.05484
1370313	52	0	170	75	25.9516	0	0	1	0.95	3.11	0.92	4.49	135	1.48	3.98	1.55789	0	0	0	0	0	0	0	32（100%）	0	0	32（100%）	0	0	0	0	64	0		1	1.08018
1381203	58	1	167	80	28.6851	1	0	1	1.16	3.03	1.14	4.79	187	1.75	5.33	1.50862	0	40（99%）	6（60%）	4（60%）	0	0	5（50%）	0	4（75%）	0	8（90%）	0	0	0	0	67	1	acute heart failure	1	1.53982
1313962	59	1	173	65	21.7181	0	0	1	1.43	2.41	0.92	4.44	133	1.22	4.44	0.853147	0	20（80%）	0	0	0	0	0	0	0	0	0	0	0	0	0	20	0		0	0.996358
1282113	48	1	168	72	25.5102	0	0	1	0.9	2.48	0.61	4.28	198	0.72	3.7	0.8	0	20（80%）	0	0	0	0	0	0	0	0	4（70%）	16（99%）	0	0	0	40	0		1	0.286682
1393570	54	1	175	93	30.3673	1	1	0	0.9	2.11	0.9	3.46	779	1.72	7.3	1.91111	0	10（60%）	0	0	0	0	0	16（99%）	0	0	2（50%）	2（50%）	4（60%）	4（75%）	2（70%）	40	0		1	1.83705
1273168	72	1	160	63	24.6094	1	0	1	1.1	2.42	0.89	3.95	64	1.12	4.34	1.01818	0	0	3（30%）	0	0	0	0	4（70%）	0	0	8（80%）	32（100%）	0	0	0	47	0		1	0.888056
1287345	52	0	158	63	25.2363	0	0	0	1.27	5.42	1.43	9.11	211	0.78	4.56	0.614173	0	80（100%）	0	0	0	0	0	4（60%）	0	0	0	2（50%）	0	0	0	86	0		1	0.575714
1209790	76	1	175	75	24.4898	1	1	0	1.24	2.08	0.78	4.16	93	1.33	13.53	1.07258	0	5（50%）	12（80%）	0	0	0	0	32（100%）	0	0	0	8（80%）	0	0	0	57	0		1	2.19694
1331036	57	1	172	84	28.3937	1	0	1	0.98	3.17	1.07	4.99	227	1.33	5.25	1.35714	0	20（80%）	0	0	0	16（100%）	40（95%）	0	0	0	2（50%）	8（85%）	0	0	0	86	0		1	1.25026
1380040	76	1	170	54	18.6851	1	0	0	0.94	3.36	1.16	5.04	310	1.65	4.74	1.75532	0	80（100%）	0	0	8（80%）	0	80（100%）	0	0	0	4（60%）	0	0	0	0	172	1	acute heart failure	0	1.36367
1189823	73	0	162	65	24.7676	1	1	0	1.09	2.75	1.31	5.89	159	4.2	6.11	3.85321	0	80（100%）	0	0	0	0	0	0	2（30%）	2（50%）	0	2（30%）	0	2（30%）	0	88	0		1	2.55186
1318970	67	0	172	75	25.3515	1	0	1	1.16	3.5	1.55	5.25	180	1.95	3.89	1.68103	0	0	24（99%）	0	0	0	0	0	0	32（100%）	32（100%）	0	0	0	0	88	1	heart failure	1	1.33309
1356991	63	0	170	70	24.2215	1	1	0	1.34	2.65	0.92	4.36	155	0.8	8.15	0.597015	0	40（99%）	0	0	0	0	0	2（40%）	0	0	0	2（50%）	0	0	0	44	1	nonfatal myocardial infarction	1	1.18173
1258264	66	0	157	82	33.2671	1	1	0	1.06	3.82	1.22	5.62	68	1.39	7.34	1.31132	0	20（90%）	0	0	0	0	0	0	0	0	0	0	0	0	0	20	0		1	1.6295
1242388	50	0	156	73	29.9967	1	1	0	1.05	4.03	1.21	5.59	144	2.45	11.86	2.33333	0	20（80%）	0	0	0	0	0	0	0	0	0	32（100%）	0	0	0	52	0		1	2.67611
1358930	60	1	160	60	23.4375	1	0	0	1.5	2.27	0.74	4.28	55	0.73	5.05	0.486667	0	0	0	0	0	0	0	16（99%）	2（50%）	0	2（40%）	0	2（40%）	0	0	22	0		0	0.61153
1246508	60	0	160	62	24.2188	1	0	0	1.58	3.46	1.11	5.4	164	1.03	4.56	0.651899	0	80（100%）	0	0	0	0	0	0	0	0	0	0	0	0	0	80	0		1	0.853734
1243433	46	1	170	80	27.6817	1	1	1	1.24	3.8	1.14	5.96	282	1.21	5.11	0.975806	0	5（30%）	0	2（50%）	0	0	5（40%）	0	0	0	2（30%）	0	32（100%）	0	0	46	0		1	1.12867
1249191	65	0	169	63	22.0581	0	0	1	1.33	2.3	0.71	4.09	79	0.81	4.12	0.609023	0	5（50%）	0	0	0	0	0	2（50%）	0	2（50%）	0	8（90%）	0	0	0	17	0		0	0.511985
1282268	62	1	160	45	17.5781	0	0	1	1.28	2.62	0.77	4.66	144	1	3.7	0.78125	0	20（90%）	3（50%）	0	2（50%）	2（60%）	0	4（60%）	0	0	0	4（70%）	0	0	0	35	0		0	0.615186
1200924	61	1	176	80	25.8264	1	0	1	1.69	1.34	0.53	3.31	174	0.85	5.06	0.502959	0	0	0	0	8（80%）	0	0	32（100%）	0	0	8（80%）	0	0	0	0	48	0		1	0.7657
1292795	58	1	165	60	22.0386	0	0	1	1.34	4.01	1.4	5.81	690	1.73	6.64	1.29104	0	0	48（100%）	0	0	0	0	8（80%）	0	2（30%）	0	0	0	4（70%）	0	62	0		0	1.74809
1322164	65	0	160	50	19.5312	0	1	0	1.47	3.88	1.22	6.6	194	2.81	8.46	1.91156	0	20（90%）	0	0	0	0	40（95%）	8（85%）	0	0	0	8（80%）	0	0	0	76	1	AMI	0	2.47539
1246157	68	0	155	55	22.8928	0	0	1	0.95	2.08	0.47	3.21	81	0.68	4.12	0.715789	0	40（95%）	0	0	0	0	0	0	0	0	2（50%）	0	0	0	0	42	0		0	0.337044
1257508	63	1	176	89	28.7319	1	0	0	1.31	2.72	0.75	4.27	81	1.21	5.19	0.923664	0	20（90%）	0	0	2（50%）	0	0	0	0	0	0	0	0	0	0	22	0		1	1.14421
1350952	60	1	170	78	26.9896	1	0	0	1.03	3.44	1.08	4.88	112	0.42	6.35	0.407767	0	0	3（50%）	0	0	0	0	0	0	32（100%）	32（100%）	0	0	0	0	67	0		1	0.287807
1395602	69	1	176	70	22.5981	0	1	0	1.28	2.76	0.88	4.66	262	0.62	13.44	0.484375	0	20（80%）	0	0	0	0	0	0	0	0	0	16（99%）		8（90%）	4（80%）+4（90%）	52	0		0	1.42705
1282317	72	1	175	80	26.1224	0	0	0	1.1	3.66	1.14	5.75	320	1.96	5.82	1.78182	0	80（100%）	0	0	0	0	0	0	0	0	32（100%）	0	0	0	0	112	1	AMI	1	1.7411
1405148	50	1	173	75	25.0593	0	0	1	0.65	2.05	0.97	3.53	89	4.4	4.37	6.76923	0	0	12（90%）	0	0	0	0	0	0	0	4（75%）	2（30%）	1（20%）	0	0	19	0		1	2.26322
1210281	70	0	152	60	25.9695	1	1	0	1.31	1.82	0.39	3.49	179	1.3	9.42	0.992366	0	0	24（99%）	0	0	0	0	4（70%）	0	0	2（30%）	0	0	0	0	30	0		1	1.81205
450817	52	1	172	70	23.6614	0	1	1	0.95	2.75	1.07	4.33	346	0.94	4.44	0.989474	0	10（60%）	0	0	0	0	40（99）	0	0	0	0	0	0	0	0	50	0		0	0.735632
1225867	49	1	172	80	27.0416	1	0	1	1.25	1.86	1.08	5.8	65	6.02	5.74	4.816	0	0	0	0	0	0	20（90%）	0	0	0	0	0	0	0	0	20	0		1	2.8494
1339749	63	1	170	75	25.9516	0	0	1	1.27	2.66	0.93	4.39	188	0.82	5.41	0.645669	0	20（90%）	12（90%）	16（99%）	0	0	0	0	0	4（70%）	8（90%）	8（80%）	0	0	0	68	0		1	0.796651
1280555	52	1	170	56	19.3772	0	0	0	0.96	2.58	0.82	4.56	100	1.45	5.09	1.51042	0	0	12（85%）	0	0	0	40（99%）	0	0	0	16（95%）	0	0	0	0	68	0		0	1.30569
1335350	56	0	162	60	22.8624	1	1	0	1.31	2.18	0.89	4.16	112	3.74	9.22	2.85496	0	5（40%）	12（80%）	4（60%）	0	0	5（50%）	4（60%）	0	0	0	2（50%）	32（100%）	0	0	64	1	Acute non-ST-segment elevation myocardial infarction	0	2.84731
604440	68	1	176	80	25.8264	0	1	1	1.12	3.65	0.97	4.97	159	2.59	9.93	2.3125	0	20（90%）	3（40%）	0	0	0	0	0	0	0	8（80%）	0	0	0	0	31	1	In-stent occlusion	1	2.55407
1318735	53	1	160	75	29.2969	1	0	1	1.28	3.01	1.15	5.56	15	4.2	6.24	3.28125	0	10（60%）	6（60%）	0	0	0	0	0	0	0	2（50%）	2（50%）	32（100%）	0	0	52	0		1	2.57292
1292076	66	0	160	60	23.4375	1	1	0	1.23	2.38	0.9	4.58	65	0.91	9.84	0.739837	0	5（50%）	24（95%）	16（99%）	0	0	0	2（50%）	0	0	0	2（50%）	0	32（100%）	0	81	1	AMI	0	1.499
1240652	77	0	153	85	36.3108	1	0	0	1.45	1.63	0.52	3.67	381	1.01	5.2	0.696552	0	0	12（85%）	0	0	0	0	0	0	4（60%）	0	0	0	0	0	16	0		1	0.965462
1399398	70	0	160	60	23.4375	0	0	0	1.6	4.52	1.08	6.66	256	0.71	7.51	0.44375	0	40（95%）	0	0	0	0	5（30%）	0	0	0	2（30%）	0	2（30%）	0	0	49	1	acute heart failure	0	0.980598
1314236	76	0	156	55	22.6003	0	0	0	0.87	2.47	0.84	4.23	249	0.8	8.06	0.91954	0	20（90%）	0	0	0	0	0	0	0	0	2（30%）	0	0	0	0	23	0		0	1.17062
1211133	78	0	155	47	19.563	1	0	0	0.86	3.63	1.28	5.87	260	4.63	4.25	5.38372	0	0	0	0	0	0	0	16（95%）	0	0	32（100%）	0	0	0	0	48	1	AMI	0	2.28633
1219484	49	1	180	66	20.3704	0	0	1	1.11	3.87	1.18	6.06	182	2.37	6.12	2.13514	0	0	3（50%）	8（80%）	0	0	40（99%）	0	0	0	2（50%）	8（80%）	32（100%）	0	0	93	0		0	1.9813
1218986	46	1	172	80	27.0416	1	1	0	1	3.06	1.06	5.19	158	2.55	10.03	2.55	0	40（99%）	0	0	0	0	0	0	0	0	0	16（95%）	2（50%）	4（60%）	0	62	0		1	2.54853
1392752	34	1	178	70	22.0932	0	0	0	1.07	5.41	1.5	7.52	157	1.41	4.08	1.31776	0	0	0	0	0	0	0	2（40%）	0	0	32（100%）	0	0	0	4	38	0		0	1.05654
1334550	68	0	155	60	24.974	1	1	0	0.62	3.09	1.46	5.48	202	3.73	2.86	6.01613	10（50%）	20（85%）	48（100%）	0	0	0	0	4（60%）	0	0	2（50%）	0	0	16（95%）	0	100	1	acute heart failure	1	1.67408
1293744	76	1	169	80	28.0102	0	0	0	1.04	2.17	1.52	4.05	146	1.41	7.71	1.35577	10（50%）	40（95%）	12（80%）	8（90%）	0	0	80（100%）	0	0	0	0	0	0	0	0	150	0		1	1.69296
1341128	55	1	173	70	23.3887	0	0	1	1.3	4.03	1.38	6.22	161	3.99	6.08	3.06923	0	20（85%）	12（80%）	0	0	0	0	0	0	0	2（40%）	32（100%）	0	0	0	66	1	cerebral infarction	0	2.49565
1326698	77	0	160	80	31.25	1	0	1	1.1	2.95	0.9	4.64	115	0.48	7.72	0.436364	0	0	48（100%）	0	0	0	40（99%）	32（100%）	0	0	8（90%）	8（80%）	8（80%）	0	0	144	1	heart failure	1	0.616698
1219806	60	1	180	73	22.5309	1	0	0	1.17	2.6	1.03	5.08	59	2.22	5.3	1.89744	0	5（50%）	0	0	0	0	0	0	0	0	32（100%）	0	0	0	0	37	0		0	1.77207
1247161	74	1	169	70	24.5089	1	0	0	0.79	2.61	0.89	3.84	569	1.36	6.11	1.72152	0	0	6（60%）	0	2（50%）	0	0	0	0	0	0	32（100%）	0	0	0	40	0		1	1.42426
1222873	57	0	162	65	24.7676	1	1	1	1.15	1.42	0.54	3.05	96	1.71	6.95	1.48696	0	0	6（60%）	0	0	0	0	2（30%）	0	8（90%）	2（50%）	0	0	0	0	18	0		1	1.78209
1240760	52	0	163	84	31.6158	1	0	0	0.86	2.1	0.63	3.38	269	0.83	5.43	0.965116	10（30%）	80（100%）	0	0	0	0	0	8（90%）	0	0	0	0	0	2（50%）	0	100	0		1	0.812462
1263958	44	0	165	70	25.7117	0	0	1	1.03	2.47	0.93	4.18	125	0.74	5.15	0.718447	0	40（95%）	0	0	0	8（95%）	0	2（50%）	0	0	0	0	0	0	2（70%）	52	0		1	0.644744
1207003	70	1	170	80	27.6817	1	1	0	1.06	1.39	0.54	2.76	130	0.56	4.38	0.528302	0	0	6（70%）	0	0	0	20（90%）	0	0	0	8（80%）	0	0	0	0	34	0		1	0.204083
1206835	62	0	165	70	25.7117	1	0	0	1.47	3.12	1.08	5.22	272	1.12	6.4	0.761905	0	0	3（30%）	0	0	8（99%）	0	0	0	2（40%）	0	0	0	0	0	13	0		1	1.27648
1075413	80	1	175	80	26.1224	1	0	0	1.11	3.2	0.99	4.8	124	1.02	6.39	0.918919	0	5（50%）	0	0	0	0	0	0	0	0	4（70%）	32（100%）	0	0	0	41	0		1	1.18139
1408828	65	0	160	40	15.625	0	0	0	1.18	2.99	0.71	4.98	452	1.65	9.81	1.39831	0	0	6（60%）	0	8（90%）	4（90%）	0	0	0	0	0	8（90%）	0	0	4（90%）	30	1	acute heart failure	0	2.09103
1280484	77	0	160	60	23.4375	0	0	0	0.99	1.92	0.58	3.43	98	1.52	6.83	1.53535	0	0	24（95%）	0	0	0	0	0	0	0	4（75%）	0	0	0	0	28	0		0	1.64689
1364662	51	1	168	85	30.1162	1	0	1	1.22	2.89	1.06	4.74	197	1.86	5.8	1.52459	0	0	0	0	0	0	0	0	0	0	32（100%）	0	0	0	0	32	0		1	1.68529
1284824	62	0	172	70	23.6614	1	1	0	0.88	2.93	0.99	3.96	120	1.46	6.69	1.65909	0	40（98%）	0	2（50%）	16（98%）	0	0	2（40%）	0	0	0	16（98%）	2（50%）	0	1（40%）	79	0		0	1.5859
1230294	62	1	177	75	23.9395	0	0	1	1.45	2.29	1.1	5.86	33	5.85	6.21	4.03448	0	40（99%）	0	0	0	0	20（80%）	0	0	0	0	0	0	0	0	60	0		0	2.89946
1257217	73	1	165	68	24.977	1	1	0	1.31	2.52	1.35	4.65	107	1.94	10.3	1.48092	0	40（95%）	0	16（95%）	0	0	0	32（100%）	0	0	0	8（90%）	0	8（90%）	0	104	1	AMI	1	2.30168
1246367	66	1	160	60	23.4375	1	0	0	1.04	3.53	0.95	5.76	65	1.26	11.02	1.21154	0	20（90%）	0	0	8（80%）	0	0	8（90%）	0	0	2（50%）	8（85%）	0	2（50%）	0	48	0		0	1.93768
1231519	63	1	178	70	22.0932	1	0	1	1.14	2.69	1.1	4.49	53	2.24	6.08	1.96491	0	0	0	0	0	0	0	0	0	0	8（85%）	32（100%）	0	0	0	40	0		0	1.91833
1349126	46	1	177	90	28.7274	1	0	0	0.88	1.31	0.66	3.11	151	2.53	6	2.875	0	20（90%）	0	0	0	0	0	0	0	0	0	1（20%）	0	0	0	21	0		1	2.02683
1315946	51	1	170	70	24.2215	0	0	1	1.17	2.71	0.92	4.6	154	1.49	4.86	1.2735	0	40（95%）	0	0	2（50%）	0	0	0	0	0	0	0	0	0	0	42	0		1	1.28667
1213815	53	0	158	60	24.0346	0	0	0	1.39	3.45	0.97	5.78	528	1.71	4.57	1.23022	10（30%）	40（95%）	6（70%）	4（60%）	2（50%）	0	5（40%）	2（50%）	0	0	4（70%）	8（80%）	2（50%）	0	0	83	0		1	1.36286
1350543	54	1	170	77	26.6436	0	0	1	1.05	2.57	0.86	4.1	159	1.97	4.17	1.87619	20（60%）	20（80%）	0	0	0	0	0	0	0	0	8（90%）	0	0	0	0	48	0		1	1.4128
1224279	63	0	150	63	28	0	0	0	1.16	4.54	1.55	6.93	238	1.92	14.85	1.65517	0	80（100%）	0	0	0	0	0	2（40%）	0	0	2（30%）	0	0	4（70%）	0	88	0		1	2.65718
1397473	48	1	186	80	23.1241	0	0	1	1.08	4.6	1.42	6.74	260	3.26	5.69	3.01852	0	0	48（100%）	0	0	0	20（80%）	0	0	8（80%）	8（85%）	0	0	0	0	84	0		0	2.22729
1397334	60	1	165	68	24.977	1	0	0	1.27	3.1	1.08	5.12	209	1.14	5.17	0.897638	160	0	0	0	0	0	0	0	0	0	0	0	0	0	0	160	1	all-cause mortality	1	1.08075
1364879	41	1	180	95	29.321	1	0	1	0.73	2.11	0.84	3.86	382	5.88	7	8.05479	0	0	48（100%）	0	8（80%）	0	0	0	8（80%）	0	0	8（80%）	2（50%）	0	0	74	0		1	3.02432
1386424	61	0	163	77	28.9811	0	0	0	1.46	3.63	1.02	5.84	546	1.6	4.98	1.09589	0	80（100%）	0	0	0	0	0	0	0	0	0	0	0	0	0	80	0		1	1.38229
1295198	52	1	180	90	27.7778	0	0	1	1.03	2.59	0.87	4.46	5	1.54	4.51	1.49515	0	40（99%）	0	0	0	0	0	0	0	0	0	0	0	0	0	40	0		1	1.24493
1285956	65	0	158	53	21.2306	0	1	0	0.95	3.7	1	5.1	122	1.16	11.55	1.22105	10（50%）	0	0	16（95%）	0	0	20（80%）	8（90%）	0	0	4（70%）	8（90%）	0	0	0	66	1	cerebral infarction	0	1.90196
1375219	70	1	175	75	24.4898	0	0	1	1.28	2.21	0.48	3.98	152	1.05	5.15	0.820312	0	20（85%）	0	0	0	1（40%）	0	4（70%）	0	0	2（30%）	0	0	0	0	27	0		1	0.99464
1306619	33	1	178	110	34.7178	1	0	1	1.23	3.39	1.21	5.69	320	1.62	3.25	1.31707	10（40%）	80（100%）	0	0	0	0	0	16（95%）	0	4（70%）	0	0	0	0	2（65%）	112	1	AMI	1	0.967934
1356335	68	1	170	70	24.2215	0	0	1	1.15	2.31	0.84	4.17	367	0.87	4.45	0.756522	5（20%）	0	12（90%）	0	0	0	0	8（80%）	0	0	0	16（95%）	0	8（80%）	1（50%）	50	0		1	0.660495
1271410	41	1	180	80	24.6914	0	0	0	1.45	3.19	1.21	5.16	120	3.38	12.59	2.33103	0	20（90%）	0	0	0	0	0	0	0	0	2（40%）	0	0	0	0	22	0		1	3.05763
1357705	40	1	176	90	29.0548	0	0	1	0.97	3.03	1.11	5.03	67	3.76	3.9	3.87629	40（80%）	5（30%）	0	0	0	0	10（60%）	0	0	0	0	0	0	0	0	55	0		1	1.99225
1120072	75	0	160	72	28.125	1	1	0	1.09	2.81	0.89	4.68	403	1.27	5.8	1.16514	0	20（90%）	3（50%）	8（90%）	0	0	40（99%）	0	0	0	0	0	4（70%）	2（50%）	0	77	0		1	1.30373
1206805	53	1	167	65	23.3067	1	1	0	1.06	1.75	0.86	3.62	89	3.22	9.66	3.03774	0	40（99%）	0	0	0	0	0	0	2（40%）	0	0	0	0	0	0	42	0		0	2.74423
1382919	73	1	164	65	24.1672	0	0	0	1.05	3.04	1.04	4.78	34	1.34	5.03	1.27619	0	80（100%）	0	0	0	0	0	2（30%）	0	0	8（90%）	0	0	0	0	90	0		1	1.21494
1256477	49	1	168	70	24.8016	0	0	1	0.95	2.49	0.87	3.93	175	2.63	5.23	2.76842	0	0	12（90%）	0	0	0	0	4（70%）	8（80%）	0	0	0	0	0	0	24	0		1	1.92825
1322777	67	1	170	72	24.9135	0	0	1	1.1	2.95	1.11	5.39	425	3.21	6.28	2.91818	0	5（50%）	24（95%）	0	8（80%）	8（99%）	0	0	0	0	0	0	0	0	0	45	0		1	2.31049
1317808	47	1	172	80	27.0416	1	0	1	1.14	1.81	0.59	3.6	75	0.87	4.19	0.763158	0	40（99%）	0	0	0	0	0	2（30%）	0	0	0	0	0	0	0	42	0		1	0.600291
1369459	38	1	170	72	24.9135	0	0	0	0.95	1.89	0.74	3.26	150	2.83	4.46	2.97895	0	0	48（100%）	0	0	0	0	0	0	0	0	0	0	0	0	48	0		1	1.84228
1401630	50	1	170	75	25.9516	0	0	1	0.84	3.04	1.17	5.12	513	4.8	6.29	5.71429	0	20（80%）	12（90%）	0	4（70%）	0	0	0	0	0	8（80%）	0	0	4（70%）	0	48	0		1	2.71443
1234830	74	1	172	70	23.6614	1	0	1	1.35	1.4	0.5	2.99	42	0.64	9.07	0.474074	0	10（70%）	0	0	8（80%）	0	0	0	2（40%）	2（30%）	0	32（100%）	0	0	0	54	0		0	1.06554
1295386	51	0	170	68	23.5294	0	0	1	1.19	3.37	1.1	5.47	359	1.21	5.46	1.01681	0	80（100%）	0	0	0	0	0	2（30%）	0	0	16（99%）	0	2（40%）	0	0	100	0		0	1.19492
1356391	67	1	172	80	27.0416	1	0	0	0.9	3.05	0.99	4.39	91	1.16	4.54	1.28889	0	80（100%）	0	0	0	0	20（80%）	32（100%）	0	0	16（99%）	32（100%）	0	0	0	180	0		1	0.9682
520589	69	0	165	80	29.3848	1	1	0	1.3	1.92	0.75	3.61	280	0.99	17.39	0.761538	0	20（80%）	0	0	0	0	5（50%）	8（90%）	0	0	0	16（95%）	0	0	0	49	0		1	2.1527
1323673	58	0	165	57	20.9366	1	0	0	1.21	2.17	0.7	3.5	115	0.77	5.46	0.636364	0	0	12（85%）	0	8（80%）	0	0	0	0	0	0	0	0	0	0	20	0		0	0.742937
1283219	44	1	180	120	37.037	1	0	1	0.82	2.52	0.68	4.14	29	1.1	5.57	1.34146	0	40（95%）	0	0	0	0	0	8（80%）	0	0	2（50%）	4（70%）	0	0	0	54	0		1	1.11956
1371440	55	1	173	80	26.7299	1	0	0	0.99	2.53	0.92	4.06	57	1.34	9.07	1.35354	0	80（100%）	0	0	0	0	0	4（70%）	2（50%）	0	1（20%）	0	2（50%）	2（30%）	0	91	0		1	1.80449
665424	39	1	185	95	27.7575	0	1	1	0.9	2.98	1.09	4.45	249	2.67	13.48	2.96667	0	40（99%）	0	0	0	0	0	2（50%）	0	0	0	8（80%）	0	0	16（100%）	66	0		1	2.89014
1358213	50	1	170	88	30.4498	1	0	0	1	2.3	0.92	4.03	145	1.81	6.46	1.81	0	0	3（30%）	0	0	0	80（100%）	0	0	0	2（50%）	0	8（90%）	0	0	93	1	acute heart failure	1	1.76581
1372034	56	1	168	73	25.8645	1	0	1	1.27	2	0.77	3.88	29	2.15	6.12	1.69291	0	0	48（100%）	0	0	0	0	4（75%）	0	0	0	0	0	0	8（99%）	60	0		1	1.88388
1305217	65	0	160	60	23.4375	0	0	0	1.52	3.09	0.9	4.75	93	0.33	6.78	0.217105	0	80（100%）	0	0	0	0	0	0	0	0	0	0	0	0	0	80	0		0	0.112167
1340121	59	1	165	60	22.0386	0	0	1	1.33	2.12	0.78	3.7	228	1.65	5.93	1.2406	0	20（85%）	0	0	4（70%）	0	0	16（95%）	2（50%）	0	2（50%）	0	0	0	0	44	0		0	1.58765
1371482	63	1	165	70	25.7117	1	0	1	2.34	3.31	1.04	6.4	96	1.86	4.91	0.794872	0	5（50%）	48（100%）	0	16（99%）	0	5（50%）	4（60%）	0	4（60%）	0	4（70%）	0	0	0	86	1	cerebral infarction	1	1.5187
463932	68	0	170	76	26.2976	1	1	1	1.84	3.31	0.96	5.86	46	0.63	13.73	0.342391	0	80（100%）	0	0	0	0	0	32（100%）	0	0	8（80%）	2（40%）	0	8（90%）	0	130	1	acute heart failure	1	1.4644
1332208	71	1	176	70	22.5981	1	0	1	1.13	4.41	1.46	6.77	111	1.41	3.98	1.24779	0	0	24（99%）	0	0	0	0	8（80%）	0	0	0	0	32（100%）	0	0	64	0		0	1.03172
1388051	66	0	155	50	20.8117	1	0	1	1.25	3.88	1.23	5.53	134	1.65	4.1	1.32	0	5（50%）	12（90%）	0	4（70%）	0	0	8（90%）	0	0	8（80%）	0	0	0	2(70%)	47	1	AMI	0	1.21862
1342839	33	1	172	103	34.8161	1	1	1	0.77	2.54	1.08	4.97	98	3.6	8.86	4.67532	0	80（100%）	0	0	0	0	0	0	0	0	0	0	0	0	0	80	0		1	2.76933
1258816	58	1	175	88	28.7347	0	1	1	1.46	2.25	0.87	4.14	108	0.63	10.56	0.431507	0	0	3（50%）	0	0	0	0	0	0	0	0	32（100%）	0	0	4（90%）	39	0		1	1.20189
1204972	77	0	175	65	21.2245	0	0	0	0.98	2.43	0.77	3.97	32	0.61	5.03	0.622449	10（40%）	0	12（90%）	0	0	0	0	4（60%）	0	0	16（95%）	0	2（50%）	0	0	44	0		0	0.427976
1225883	33	1	179	95	29.6495	0	0	0	1.03	3	1.12	5.18	15	2.32	7.6	2.25243	0	40（99%）	0	0	0	0	0	0	0	16（95%）	0	2（50%）	0	0	1（50%）	59	0		1	2.17657
1260287	41	1	168	79	27.9904	1	0	1	1.05	4.21	1.23	6.81	460	1.7	4.76	1.61905	0	40（95%）	0	0	0	0	40（95%）	0	0	0	0	0	0	0	0	80	0		1	1.39773
1227246	64	0	162	74	28.1969	1	0	1	0.85	2.01	0.67	3.3	146	1.2	4.31	1.41176	0	10(60%)	0	0	0	0	10(75%)	4(70%)	0	0	0	0	0	0	0	24	0		1	0.950112
1349821	75	0	150	68	30.2222	0	1	0	1.18	4.23	1.49	6.26	121	3.38	10.74	2.86441	0	40（99%）	0	0	0	0	5(30%)	8(90%)	8(80%)	0	2(30%)	16(99%)	32(100%)	0	0	111	1	Acute non-ST-segment elevation myocardial infarction	1	2.8987
1357093	33	1	170	70	24.2215	1	0	1	1.05	1.97	0.65	3.56	131	1.6	5.15	1.52381	0	0	12（80%）	0	0	0	0	1（20%）	0	0	0	1（20%）	0	0	0	14	0		1	1.41585
1405391	54	1	173	70	23.3887	1	0	1	0.86	1.78	0.63	2.98	239	0.86	4.74	1	0	40（99%）	0	0	8（80%）	0	0	2（50%）	0	0	0	0	0	0	0	50	0		0	0.712067
1250217	41	1	172	92	31.0979	1	0	1	0.86	2.32	0.75	4.02	278	6.04	5.43	7.02326	0	0	0	0	0	0	80（100%）	0	0	0	8（80%）	0	0	0	0	88	0		1	2.7972
1292587	72	0	160	70	27.3438	1	0	0	1.35	3.27	1.18	6.14	205	1.87	5.03	1.38519	0	0	6（60%）	0	0	0	0	2（50%）	0	0	2（50%）	32（100%）	0	0	0	42	0		1	1.54821
1297215	62	0	154	52	21.9261	1	0	0	1.75	3.71	1.01	6.46	633	1.97	5.27	1.12571	0	5（50%）	0	0	2（50%）	0	40（95%）	16（95%）	0	0	0	8（80%）	0	0	0	71	1	nonfatal myocardial infarction	0	1.64692
1280935	36	1	178	92	29.0367	0	0	1	1.43	3.08	1.01	4.94	419	1.86	4.76	1.3007	0	0	0	0	0	0	80（100%）	0	0	0	0	0	0	0	0	80	1	Acute non-ST-segment elevation myocardial infarction	1	1.48768
1319705	45	1	169	90	31.5115	0	0	0	0.85	2.86	1.04	4.52	319	2.94	5.06	3.45882	0	5（30%）	0	0	8（80%）	0	0	32（100%）	0	0	16（99%）	0	0	0	4（80%）	65	0		1	2.00663
1309310	45	1	175	73	23.8367	1	0	0	1.18	3.12	1.08	4.97	123	1.58	4.27	1.33898	0	0	0	0	0	0	80（100%）	0	0	0	0	0	0	0	0	80	1	acute heart failure	0	1.21589
1338277	53	1	173	80	26.7299	0	0	1	0.85	2.76	0.99	4.11	399	1.25	4.84	1.47059	0	40（99%）	0	0	2（50%）	0	0	0	0	0	0	2（50%）	0	0	0	44	0		1	1.10691
1229567	41	1	175	95	31.0204	1	0	1	0.96	2.09	0.99	3.97	122	1.7	5.29	1.77083	0	0	3（50%）	0	8（90%）	0	0	32（100%）	0	0	0	32（100%）	0	0	0	75	0		1	1.5033
1383627	60	0	160	65	25.3906	1	0	0	1.5	3.21	0.89	5.42	285	0.98	5.17	0.653333	0	2.5（20%）	0	0	2（50%）	4（90%）	0	32（100%）	0	0	0	0	0	0	1（50%）	41.5	0		1	0.929523
1280020	43	1	170	70	24.2215	0	0	1	1.52	3.17	1.06	5.44	152	1.17	5.4	0.769737	0	0	48（100%）	0	0	0	0	8（90%）	8（90%）	0	8（90%）	4（60%）	0	8（85%）	0	84	0		1	1.15026
1278226	61	1	165	98	35.9963	1	0	0	1.41	4.06	1.17	6.84	18	1.54	9.08	1.0922	0	20（90%）	12（90%）	0	0	0	5（50%）	8（80%）	0	4（60%）	2（50%）	32（100%）	0	0	0	83	0		1	1.94471
1291687	62	0	160	50	19.5312	1	1	0	0.99	1.72	0.86	3.24	6	1.54	4.1	1.55556	0	40（99%）	0	0	0	0	80（100%）	0	0	0	4（60%）	0	0	4（60%）	0	128	0		0	1.14962
1342040	71	1	168	70	24.8016	1	0	1	1	2.21	0.76	3.67	144	1.13	7.05	1.13	0	10（60%）	3（50%）	0	0	8（95%）	0	16（99%）	0	0	2（50%）	0	0	0	0	39	0		1	1.3821
1386812	47	0	172	70	23.6614	0	0	1	0.97	2.11	0.56	3.68	137	0.6	4.06	0.618557	0	0	0	0	0	0	0	0	0	0	32（100%）	0	0	0	0	32	0		0	0.19721
1359753	66	0	170	80	27.6817	1	0	0	0.9	3.42	1.1	5.85	168	4.3	6.26	4.77778	0	0	0	0	0	0	80（100%）	0	0	0	0	0	16（95%）	0	0	96	0		1	2.59965
1355143	56	1	179	80	24.968	0	0	0	0.74	2.5	0.9	3.78	187	1.27	4.08	1.71622	0	0	6（70%）	0	0	0	0	2（50%）	0	2（50%）	32（100%）	0	0		0	42	0		1	0.951967
1384112	69	1	176	89	28.7319	1	1	1	0.7	3.13	1.12	4.58	235	1.65	6.89	2.35714	0	40（99%）	0	0	0	0	0	0	0	0	32（100%）	0	0	0	0	72	0		1	1.7377
493664	62	0	160	83	32.4219	1	1	0	0.88	3.99	1.18	5.88	288	3.42	14	3.88636	0	40（99%）	12（90%）	0	0	0	5（50%）	2（50%）	0	2（50%）	0	2（50%）	0	4（60%）	4（90%）	71	0		1	3.17555
1279308	66	0	160	45	17.5781	0	1	1	0.68	2.32	1.06	4.51	173	1.4	12.93	2.05882	0	20（80%）	3（50%）	32（100%）	0	0	10（70%）	8（80%）	0	4（70%）	16（99%）	0	0	0	0	73	1	all-cause mortality	0	2.20288
1382177	70	1	166	65	23.5883	0	0	0	0.99	2.57	0.8	3.65	582	1.36	4.27	1.37374	0	40（95%）	0	0	8（80%）	0	0	0	0	0	2（50%）	0	0	0	0	50	0		0	1.06595
1318064	78	1	170	70	24.2215	1	0	1	0.84	1.86	0.76	3.32	381	1.48	6.09	1.7619	10（50%）	0	48（100%）	0	8（90%）	0	0	0	0	0	16（99%）	0	0	0	0	82	1	heart failure	1	1.50554
1341026	67	0	170	60	20.7612	0	0	1	1.08	1.79	0.67	3.17	359	0.96	5.22	0.888889	0	40（95%）	0	0	0	0	5（40%）	2（30%）	0	2（40%）	2（30%）	0	0	0	0	51	0		0	0.918528
1254181	52	1	175	105	34.2857	0	0	0	0.93	3.89	1.07	5.47	91	1.22	6.77	1.31183	10（50%）	40（95%）	0	0	16（95%）	0	0	16（99%）	0	8（90%）	8（80%）	0	0	0	0	98	0		1	1.4182
1352242	59	0	165	55	20.202	0	0	0	1.66	3.09	0.99	5.01	554	0.42	5.66	0.253012	0	5（50%）	24（99%）	0	4（60%）	0	5（40%）	0	0	0	0	32（100%）	0	0	0	70	0		0	0.172776
1404073	67	1	162	66	25.1486	1	0	1	1.21	5	1.17	6.79	109	0.99	8.31	0.818182	10（40%）	5（50%）	3（40%）	0	0	0	5（50%）	0	0	0	0	16（95%）	2（50%）	0	0	41	1	cerebral infarction	1	1.41426
1406263	36	1	170	70	24.2215	1	0	1	0.89	2.61	1	5.06	106	4.91	5.24	5.51685	0	0	3（40%）	0	0	0	0	32（100%）	0	0	2（30%）	0	0	0	0	37	0		1	2.55445
1218966	76	1	170	75	25.9516	1	1	1	1.4	3.01	0.84	5.19	175	0.73	7.01	0.521429	0	5（30%）	0	0	0	0	20（90%）	4（60%）	8（90%）	2（50%）	2（50%）	2（30%）	0	0	0	43	0		1	0.93948
1206735	35	1	180	100	30.8642	1	0	1	0.76	2.48	0.96	4.26	25	2.95	4.85	3.88158	0	40（95%）	0	0	0	0	0	0	0	0	0	0	0	0	0	40	1	STEMI	1	1.96764
1264738	60	0	150	53	23.5556	0	0	1	1.01	1.86	0.84	3.29	169	0.95	4.52	0.940594	0	20（80%）	0	0	0	0	40（95%）	0	2（50%）	0	8（80%）	0	8（85%）	0	0	78	0		0	0.764072
1305746	65	1	175	84	27.4286	1	0	1	1.35	4.09	1.29	6	289	1.56	4.82	1.15556	0	40（95%）	48（100%）	0	0	0	0	0	0	0	2（40%）	0	2（40%）	0	0	92	0		1	1.32431
1287327	72	0	169	60	21.0077	1	0	1	1.22	0.86	0.33	2.41	102	0.62	4.79	0.508197	0	80（100%）	0	0	8（90%）	0	0	8（80%）	0	0	0	32（100%）	0	0	0	130	1	all-cause mortality	0	0.395347
1409589	49	1	170	90	31.1419	0	0	1	1.28	2.89	0.92	4.6	99	1.71	6.8	1.33594	0	0	12（80%）	0	0	0	0	2（50%）	0	0	32（100%）	0	0	0	0	46	0		1	1.76027
1328857	57	0	166	70	25.4028	0	0	1	0.97	2.93	0.64	4.49	227	1.29	3.73	1.3299	0	0	0	0	8（90%）	0	0	2（50%）	0	0	0	2（30%）	0	0	0	12	0		1	0.877903
1401325	59	1	170	59	20.4152	0	1	0	1.3	2.12	0.65	3.86	132	1.09	14.2	0.838462	0	5（50%）	12（80%）	0	8（90%）	0	0	0	8（85%）	0	16（99%）	0	0	0	0	49	0		0	2.04627
1287853	48	1	181	93	28.3874	1	0	0	1.22	2.43	0.82	4.23	228	0.96	5.32	0.786885	0	80（100%）	0	0	0	0	0	0	0	0	0	0	0	0	0	80	0		1	0.937504
1204286	56	1	167	85	30.478	1	1	1	1.07	2.12	0.67	3.91	188	1.31	7.37	1.2243	0	0	6（60%）	8（80%）	0	0	0	16（95%）	0	0	0	0	0	0	0	30	0		1	1.5743
1216553	60	1	178	75	23.6713	1	1	0	0.92	1.71	0.54	3.01	58	1.12	4.44	1.21739	0	0	48（100%）	0	8（90%）	0	5（50%）	0	0	0	0	0	0	0	0	61	0		0	0.910836
1304179	52	1	170	67	23.1834	1	0	0	1.26	1.11	0.32	2.82	114	0.66	6.52	0.52381	0	0	0	0	0	0	0	0	0	0	32（100%）	0	0	0	0	32	0		0	0.766212
1197013	62	1	177	72	22.9819	0	0	0	1.21	2.44	0.88	4.52	501	2.24	5.85	1.85124	0	20（90%）	12（90%）	0	0	0	0	4（75%）	0	0	0	0	0	0	0	36	0		0	1.87977
1054299	52	0	168	70	24.8016	1	0	0	1.4	3.19	1.04	5.47	193	0.94	12.48	0.671429	0	20（90%）	0	0	0	0	0	32（100%）	0	0	8（90%）	0	0	0	0	60	0		1	1.7691
1319841	63	0	160	60	23.4375	1	0	0	1.26	3.85	1.3	5.97	226	2.9	7.84	2.30159	0	40（99%）	12（85%）	0	0	0	0	0	0	0	0	0	0	0	0	52	0		0	2.4308
1381448	73	0	150	67	29.7778	0	1	0	1.19	4.48	1.18	6.33	498	1.84	7.53	1.54622	0	0	12（80%）	2（50%）	8（80%）	0	0	0	0	2（50%）	0	0	0	0	16（100%）	40	0		1	1.93551
1289116	37	1	173	60	20.0474	0	0	1	1.21	2.09	0.7	3.98	21	1.12	3.86	0.92562	0	0	12（80%）	0	0	0	0	0	0	0	0	0	0	0	0	12	0		0	0.770849
1337792	69	0	160	65	25.3906	1	0	0	1.02	2.26	0.83	4.02	201	0.82	10.89	0.803922	0	0	48（100%）	0	0	0	0	0	0	0	2（40%）	0	0	0	0	50	0		1	1.49625
1387037	68	0	155	50	20.8117	0	0	1	1.76	4.19	1.36	6.97	313	0.93	4.21	0.528409	0	40（99%）	0	0	0	0	0	0	0	0	8（80%）	16（99%）	0	0	0	64	1	Acute non-ST-segment elevation myocardial infarction	0	0.671745
1325799	71	0	165	65	23.8751	0	0	0	1.12	7.92	2.08	11.11	167	0.71	6.64	0.633929	10（30%）	40（99%）	24（99%）	0	0	0	0	0	0	0	32（100%）	0	0	0	0	106	1	acute heart failure AMI	0	0.857474
1296728	62	0	158	71	28.441	1	0	0	1.33	3.96	1.17	6.5	344	1.5	4.34	1.12782	0	40（95%）	0	0	8（80%）	0	10（60%）	8（90%）	0	8（80%）	0	8（90%）	0	0	2（60%）	92	0		1	1.18019
1335087	63	1	170	75	25.9516	1	0	1	1.4	3.49	1.14	5.98	71	1.45	5.53	1.03571	0	0	3（50%）	0	8（90%）	0	80（100%）	0	0	0	0	16（95%）	0	0	0	107	0		1	1.3886
1219315	72	1	178	80	25.2493	1	1	1	0.88	2.49	0.75	4.08	294	1.49	6.77	1.69318	0	0	6（70%）	0	0	0	20（90%）	0	0	0	0	32（100%）	0	0	0	58	0		1	1.61813
1403552	41	1	172	75	25.3515	1	1	0	1.01	3.65	0.94	5.38	165	1.48	5.03	1.46535	0	40（95%）	0	0	2（50%）	0	0	0	2（50%）	0	2（40%）	0	0	0	0	46	0		1	1.31431
1218978	46	1	170	75	25.9516	0	0	0	1.34	3.35	1.13	6.12	114	3.03	5.67	2.26119	0	80（100%）	0	0	0	0	0	0	0	0	0	0	0	0	0	80	0		1	2.1506
1380104	67	1	170	71	24.5675	0	0	1	1.03	3.09	1.08	4.94	171	1.61	6.11	1.56311	0	80（100%）	0	0	0	0	2.5（20%	0	0	0	0	0	0	0	0	82.5	0		1	1.59301
1319646	67	1	175	75	24.4898	0	0	1	0.96	2.86	0.97	4.09	514	1.91	4.6	1.98958	0	20（85%）	12（80%）	0	0	0	0	2（50%）	0	0	4（60%）	0	0	0	4（85%）	42	0		1	1.48001
1320301	61	0	160	50	19.5312	1	0	0	1.24	2.44	0.88	4.67	267	1.1	6.91	0.887097	0	20（90%）	0	0	0	0	20（90%）	2（40%）	0	0	2（30%）	0	0	0	0	44	0		0	1.33513
1168942	55	1	165	90	33.0579	1	0	1	1.68	1.46	0.39	3.67	79	0.88	5.26	0.52381	0	20（90%）	0	0	0	0	0	0	0	0	0	0	0	0	0	20	0		1	0.83915
1255313	67	1	170	75	25.9516	1	0	0	0.89	3.18	1.34	5.03	38	2.04	5.67	2.29213	0	20（90%）	0	8（85%）	0	0	0	0	0	16（99%）	0	16（95%）	0	0	0	60	0		1	1.75499
1397330	71	1	168	60	21.2585	0	1	0	1.64	2.23	0.81	4.54	118	0.58	8.5	0.353659	0	40（99%）	0	0	0	0	0	0	0	4（70%）	4（65%）	0	0	0	0	48	0		0	0.902192
1263946	53	1	172	75	25.3515	0	0	1	1.02	2.47	1.01	4.21	261	1.87	8.51	1.83333	0	80（100%）	0	0	0	0	0	0	0	0	0	0	0	0	0	80	0		1	2.07403
1290979	67	0	170	70	24.2215	0	0	1	1.78	1.81	0.65	4.29	84	1.12	5.26	0.629213	0	0	12(90%)	0	0	0	0	0	0	0	0	0	0	0	0	12	0		1	1.08031
1370156	71	0	160	65	25.3906	1	0	0	1.76	3.38	1.46	7.62	40	5.83	5.2	3.3125	0	20（90%）	12（90%）	0	0	0	0	8（90%）	0	0	4（70%）	4（70%）	0	0	0	48	0		1	2.71853
1332150	51	0	163	80	30.1103	1	1	0	1.02	2.1	0.58	5.64	125	3.2	8.86	3.13725	0	0	0	0	0	0	0	0	16（95%）	0	0	0	0	0	0	16	0		1	2.65155
1336522	52	0	170	65	22.4913	0	0	0	1.25	1.93	0.65	3.73	204	0.87	6.06	0.696	0	5（50%）	0	0	0	0	0	0	0	8（90%）	0	16（95%）	0	0	0	29	0		0	0.969301
1279740	72	0	150	58	25.7778	1	0	0	1.33	4.13	1.27	6.42	852	1.75	4.68	1.31579	0	40（95%）	12（80%）	4（70%）		0	40（99%）	8（90%）	8（80%）	0	4（75%）	8（80%）	0	0	0	124	0		1	1.40977
1300092	52	1	170	88	30.4498	1	0	1	1.06	2.69	0.92	4.14	621	1.58	5.06	1.49057	0	0	3（30%）	0	0	0	0	32（100%）	0	0	2（40%）	0	0	0	0	37	0		1	1.38564
1295377	50	1	176	93	30.0232	1	0	0	1.26	2.59	1.01	4.35	2142	2.96	4.44	2.34921	0	0	0	0	0	0	0	0	0	0	32（100%）	0	0	0	0	32	0		1	1.8827
1357702	36	1	160	61	23.8281	0	0	1	0.98	2.49	0.86	4.02	149	1.93	4.54	1.96939	0	40（95%）	0	0	0	0	0	0	0	0	0	0	0	0	0	40	0		0	1.4773
1215212	78	1	170	65	22.4913	0	0	1	1.01	3.15	0.91	4.58	23	1.27	5.27	1.25743	0	5（50%）	0	0	0	0	80（100%）	0	0	0	2（50%）	8（85%）	0	0	0	95	0		0	1.2079
1246075	47	1	169	86	30.111	1	0	1	1.14	6.81	2.05	9.73	463	2.13	4.98	1.86842	0	0	12(80%)	0	0	0	0	0	0	0	0	0	0	0	0	12	0		1	1.6684
1292392	65	0	169	67	23.4586	0	0	1	1.09	2.31	0.87	4.35	205	1	5.24	0.917431	0	20（80%）	0	0	8（80%）	0	10（70%）	0	0	0	0	0	0	0	0	38	0		0	0.963174
1337790	72	0	155	49	20.3954	0	1	0	1.12	2.11	1.23	3.98	103	0.94	10.83	0.839286	10（30%）	20（90%）	0	0	0	0	20(90%)	8(80%)	0	0	32（100%）	0	0	0	0	90	0		0	1.6273
1365123	46	0	158	71	28.441	1	0	0	1.14	2.22	0.77	3.33	459	0.52	4.7	0.45614	0	0	24（99%）	0	0	0	0	0	0	0	0	0	0	0	0	24	0		1	0.200489
1226789	47	0	160	60	23.4375	0	0	0	1.61	2.99	1	5.64	84	0.89	4.47	0.552795	0	40（99%）	0	0	0	0	0	2（50%）	8（90%）	4（60%）	0	0	0	0	4（90%）	58	0		0	0.687707
1373463	63	0	160	75	29.2969	0	0	0	1.46	4.69	1.23	6.62	294	2.3	5.77	1.57534	0	5（40%）	0	0	0	1（40%）	0	32（100%）	0	0	8（80%）	0	0	0	0	46	0		1	1.89243
1369396	62	0	155	55	22.8928	1	1	0	1.11	2.25	0.71	3.61	438	1.18	8.01	1.06306	10（40%）	0	0	0	0	0	10（70%）	0	0	0	8（90%）	0	0	0	0	28	0		0	1.55306
1266861	70	1	168	79	27.9904	1	1	1	1.09	3.26	1.29	5.11	112	1.13	6.31	1.0367	0	5（50%）	12（80%）	0	8（80%）	0	0	32（100%）	0	0	8（90%）	0	0	0	0	65	0		1	1.27121
1384757	77	0	160	50	19.5312	1	0	1	1.14	2.79	0.79	4.41	212	0.99	3.88	0.868421	0	20（90%）	0	0	4（60%）	1（50%）	5（50%）	0	0	2（40%）	0	0	0	0	0	32	0		0	0.652638
1283428	60	1	175	80	26.1224	0	0	0	1.13	3.18	0.69	5.34	315	0.98	4.88	0.867257	0	0	3（30%）	0	0	0	10（60%）	4（70%）	0	2（50%）	0	16（95%）	0	0	0	35	0		1	0.871795
1332591	42	1	170	82	28.3737	1	0	1	1.26	2.32	0.63	4.22	154	1.16	6.01	0.920635	0	0	12（80%）	0	0	0	0	32（100%）	0	0	16（95%）		8（90%）	0	0	68	0		1	1.2487
1358676	68	1	175	55	17.9592	1	0	1	1.14	3	0.95	4.77	300	0.7	10.41	0.614035	0	5（30%）	6（70%）	0	0	0	10（70%）	0	0	0	4（70%）	0	4（70%）	0	0	29	0		0	1.29294
918966	64	1	170	76	26.2976	0	0	1	1.1	3.22	1.29	4.92	334	1.78	4.69	1.61818	0	0	3（40%）	0	8（80%）	0	0	32（100%）	0	0	2（30%）	0	0	0	0	45	1	cerebral infarction	1	1.4289
1360877	59	1	180	70	21.6049	0	0	0	1.2	3.03	1.04	4.87	397	1.08	4.92	0.9	20（70%）	10（60%）	12（80%）	0	0	2（70%）	10（60%）	4（60%）	0	0	0	4（75%）	32（100%）	0	0	94	0		0	0.977122
1316071	61	0	156	60	24.6548	1	1	0	0.77	2.55	1.18	4.03	312	2.85	6.92	3.7013	0	0	0	0	0	0	0	0	0	0	16（95%）	16（95%）	0	0	0	32	0		1	2.28859
1396759	83	0	160	65	25.3906	1	0	0	1.1	3.57	1.24	5.4	107	1.44	4.76	1.30909	20（70%）	10（60%）	0	0	0	0	20（80%）	0	0	0	2（30%）	32（100%）	0	0	0	84	0		1	1.23174
1408097	60	0	175	70	22.8571	0	0	1	0.86	3.42	1.22	4.99	60	1.67	4.98	1.94186	0	20（80%）	12（80%）	8（90%）	16（99%）	0	0	0	0	0	4（70%）	16（99%）	4（60%）	0	0	80	1	acute heart failure	0	1.42511
1365331	49	1	165	78	28.6501	1	0	0	1.24	4.7	1.61	7.21	139	2.76	4.88	2.22581	80（99%）	5（30%）	6（70%）	0	0	0	20（80%）	32（100%）	0	0	4（60%）	0	0	0	0	147	1	AMI	1	1.90723
1301334	45	0	162	72	27.4348	0	0	1	1.04	1.6	0.64	3.27	167	1.58	4.97	1.51923	0	40(95%)	0	0	16(95%)	0	0	0	0	0	0	0	0	0	0	56	0		1	1.3677
1334063	67	0	160	70	27.3438	0	1	0	1.06	3.02	1.07	5.09	355	1.74	7.05	1.64151	0	0	12（90%）	0	8（80%）	0	0	16（95%）	4（70%）	0	0	0	0	0	2（70%）	42	1	all-cause mortality、AMI	1	1.81377
1386812	76	1	172	70	23.6614	0	0	1	1.29	2.54	0.96	4.76	647	0.91	5.08	0.705426	0	0	12（90%）	0	0	4（90%）	5（50%）	0	0	0	0	0	0	8（85%）	0	29	0		0	0.837853
1227188	63	0	170	60	20.7612	0	0	1	0.91	2.19	0.73	3.7	83	1.33	3.52	1.46154	0	0	3（50%）	0	2（40%）	0	0	0	0	0	8（80%）	0	2（50%）	0	0	15	0		0	0.850493
1206075	38	1	170	75	25.9516	1	0	0	1.03	3.33	1.12	5.03	319	1.19	4.84	1.15534	0	80（100%）	0	0	0	0	10（60%）	0	4（60%）	0	0	0	0	0	0	94	0		1	1.05772
1254117	35	1	168	80	28.3447	0	0	1	0.97	5.15	1.24	6.82	230	1.06	4.64	1.09278	0	5（30%）	12（80%）	0	2（50%）	0	0	2（30%）	32（100%）	8（80%）	2（50%）	4（60%）	0	0	0	67	0		1	0.899836
1358412	52	1	175	80	26.1224	0	0	1	1.2	2.56	0.9	4.46	170	1.31	4.23	1.09167	0	0	0	0	16（95%）	0	0	0	0	2（50%）	0	0	0	0	0	18	0		1	1.01908
1191900	45	1	182	101	30.4915	1	0	1	1.23	1.86	0.68	3.4	146	1.21	4.9	0.98374	0	0	0	0	0	0	0	32（100%）	0	0	1（20%）	0	0	0	0	33	0		1	1.08671
1242451	33	1	175	88	28.7347	1	0	0	0.93	5.39	1.48	7.04	470	2.1	4.12	2.25806	0	20（80%）	12（80%）	0	0	0	40（95%）	0	0	8（90%）	8（80%）	8（90%）	4（70%）	8（90%）	0	108	1	nonfatal myocardial infarction	1	1.46464
1363237	41	1	177	90	28.7274	1	0	1	1.17	4.65	1.64	7.45	167	3.53	10.24	3.01709	0	40（95%）	0	0	16（95%）	0	0	0	0	0	0	0	0	0	0	56	0		1	2.89445
1361832	38	1	183	93	27.7703	1	1	1	0.64	1.36	0.62	5.27	69	10.42	20.8	16.2812	0	0	0	0	2（50%）	0	0	8（80%）	0	16（99%）	0	32（100%）	0	0	8（99%）	66	1	Acute non-ST-segment elevation myocardial infarction	1	4.68553
1246674	39	1	176	80	25.8264	0	0	1	1.27	2.41	0.93	4.55	4	2.19	9.41	1.72441	0	20（90%）	12（90%）	0	0	0	0	0	0	0	0	0	0	0	0	32	0		1	2.33253
1298902	59	1	170	75	25.9516	1	0	0	1.47	1.79	0.59	3.73	402	0.77	4.3	0.52381	0	10（70%）	0	0	2（50%）	0	0	0	0	0	0	8（80%）	2（50%）	0	0	22	0		1	0.504103
1257549	67	0	167	71	25.4581	0	0	1	0.97	1.96	0.61	3.49	14	0.78	4.08	0.804124	0	20（90%）	3（50%）	0	0	0	0	0	0	0	0	0	0	0	0	23	0		1	0.464488
1314925	55	1	175	70	22.8571	0	0	1	0.97	3.49	1.11	4.72	418	1.15	4.08	1.18557	10（50%）	40（95%）	3（50%）	0	0	0	5（50%）	8（85%）	0	0	0	8（85%）	0	0	0	74	0		0	0.852712
940873	77	0	150	60	26.6667	0	0	0	1.36	3.32	1.21	6.04	102	2.34	5.99	1.72059	10（40%）	20（80%）	0	0	0	0	0	8（85%）	0	16（95%）	8（90%）	0	0	0	0	62	1	AMI	1	1.9471
1367267	61	0	145	75	35.6718	1	0	1	0.9	2.09	0.88	3.56	404	1.32	6.07	1.46667	0	5（40%）	3（50%）	0	0	0	0	8（80%）	4（70%）	0	0	0	32（100%）	0	0	52	1	acute heart failure	1	1.38784
1263723	52	1	170	86	29.7578	1	0	0	1.5	3.02	1.18	6.32	191	0.57	5.9	0.38	0	40（95%）	12（90%）	0	0	0	5（40%）	0	0	0	8（85%）	0	0	0	0	65	0		1	0.519686
1225091	45	0	158	65	26.0375	1	1	0	0.6	1.93	0.82	2.91	381	1.72	8.89	2.86667	0	20（80%）	12（80%）	0	0	0	0	0	8（80%）	0	0	0	0	0	0	40	0		1	2.0341
1310165	61	1	168	68	24.093	1	0	1	0.6	2.41	0.81	5.61	9	9.06	9.21	15.1	0	0	0	0	0	0	0	2（50%）	0	0	0	16（99%）	0	8（80%）	0	26	0		1	3.73101
1229854	52	1	175	70	22.8571	1	0	1	1.11	3.17	1.11	5.49	564	2.97	6.89	2.67568	0	40（99%）	0	0	0	0	20（90%）	0	0	0	0	0	0	0	0	60	1	Acute non-ST-segment elevation myocardial infarction	0	2.32549
1286211	56	1	175	75	24.4898	1	1	0	1.14	2.97	0.93	5.57	111	3.03	5.49	2.65789	0	0	6（60%）	0	0	0	80（100%）	0	0	0	0	32（100%）	0	0	0	118	1	cerebral infarction	1	2.11834
1390457	63	1	160	89	34.7656	1	0	0	1.17	3.29	0.87	4.7	175	1.51	6.07	1.2906	0	20（85%）	0	0	8（90%）	0	0	0	0	0	2（30%）	0	0	0	0	30	0		1	1.52232
1312596	68	1	172	64	21.6333	1	0	1	1.46	4.11	1.19	6.4	573	1.25	4.76	0.856164	0	0	12（90%）	0	0	0	40（95%）	0	0	0	0	8（90%）	0	0	0	60	0		0	1.09024
1367359	65	1	172	60	20.2812	0	0	1	1.46	2.42	0.8	4.36	295	0.88	5.88	0.60274	0	20（90%）	12（90%）	0	0	0	0	4（60%）	4（70%）	8（80%）	0	2（40%）	0	0	0	50	0		0	0.950576
1281107	49	1	174	94	31.0477	0	0	1	1.27	2.8	1.02	4.6	723	1.68	4.88	1.32283	0	80（100%）	0	0	0	0	0	0	0	0	0	0	0	0	0	80	0		1	1.41079
1302381	55	1	180	85	26.2346	0	1	1	0.79	2.11	0.83	3.7	126	7.31	5.27	9.25316	0	0	3（50%）	0	0	0	0	8（90%）	0	0	0	16（95%）	0	0	4（85%）	31	0		1	2.95813
1225763	53	1	165	62	22.7732	0	0	1	0.64	3.94	1.02	4.38	165	2.94	9.92	4.59375	0	0	6（70%）	0	0	0	0	8（80%）	32（100%）	0	16（99%）	0	0	0	0	62	1	acute heart failure	0	2.67982
1358066	37	1	170	93	32.1799	1	0	0	1.13	6.89	1.99	9.03	698	1.75	5.71	1.54867	0	5（30%）	48（100%）	0	4（60%）	0	80（100%）	0	0	0	0	8（90%）	0	0	0	145	1	Acute non-ST-segment elevation myocardial infarction	1	1.60869
1344887	61	1	172	76	25.6896	0	0	1	0.94	2.1	0.76	3.42	499	1.01	5.39	1.07447	0	0	24（95%）	0	0	0	0	2（50%）	16（99%）	0	0	32（100%）	0	0	0	74	0		1	1.00135
1382111	67	1	170	50	17.301	0	0	1	1.99	3.38	1.15	6.13	128	0.6	5.44	0.301508	0	40（99%）	0	0	0	0	0	0	0	0	32（100%）	0	0	0	0	72	0		0	0.489806
1318480	46	1	175	80	26.1224	0	0	1	0.93	1.87	0.73	3.31	31	0.97	4.45	1.04301	10（30%）	80（100%）	0	0	0	0	0	0	0	2（50%）	2（50%）	32（100%）	0	0	0	124	0		1	0.769298
1227764	68	1	172	79	26.7036	0	0	1	1.18	2.77	1.02	5.16	372	1.43	4.47	1.21186	10（40%）	0	6（60%）	0	4（60%）	1(50%)	20(90%)	0	0	0	4(60%)	0	0	0	0	45	0		1	1.16192
1337254	50	1	175	90	29.3878	0	0	0	0.99	2.88	1.02	4.87	136	1.72	6.86	1.73737	0	80（100%）	0	0	0	0	0	0	0	0	0	0	0	0	0	80	1	acute heart failure	1	1.77488
1380242	68	0	150	55	24.4444	0	0	0	1.24	2.89	0.85	4.25	223	0.97	4.5	0.782258	0	0	0	0	0	0	0	2（30%）	0	0	32（100%）	0	0	0	0	34	0		1	0.780471
1242312	66	0	166	57	20.6852	0	0	1	1.47	1.28	0.35	3.4	232	0.44	4.42	0.29932	0	20(90%)	0	0	0	0	0	0	0	0	0	0	0	0	0	20	0		0	-0.027988
1373307	40	1	170	80	27.6817	0	0	1	0.82	1.61	0.77	3.56	129	4.34	9.76	5.29268	0	20（80%）	0	0	0	0	0	8（90%）	0	8（90%）	0	4（70%）	0	0	0	40	0		1	3.05302
1204601	58	1	172	68	22.9854	1	0	1	1.23	2.21	1.63	4.06	191	1.71	6.14	1.39024	0	80（100%）	0	0	0	0	0	0	0	16（99%）	32（100%）	0	0	0	0	128	0		0	1.65817
1233086	43	0	180	75	23.1481	0	0	1	1.01	2.41	0.83	4.3	96	2.4	5.08	2.37624	0	0	0	0	2（50%）	0	0	8（90%）	0	0	32（100%）	0	0	0	0	42	0		0	1.80763
1398542	47	0	170	60	20.7612	0	0	1	1.21	2.14	0.68	3.87	290	1.45	5.37	1.19835	0	20（80%）	12（80%）	0	2（40%）	0	0	0	0	0	0	0	0	0	0	34	0		0	1.35924
1202222	70	1	170	75	25.9516	1	0	1	1.26	3.49	1.23	5.17	107	1.19	10.24	0.944444	0	5（40%）	6（60%）	0	2（40%）	0	20（85%）	0	0	16（99%）	2（50%）	0	0	0	4（90%）	57	0		1	1.80711
1221739	44	1	179	75	23.4075	0	0	1	1.43	3.48	0.9	5.31	161	1.98	6.08	1.38462	0	10（70%）	0	0	0	0	0	0	0	0	0	0	16（99%）	32（100%）	0	48	0		0	1.79495
1276090	65	1	170	70	24.2215	0	0	1	0.84	0.71	0.3	1.61	48	0.94	4.49	1.11905	0	80（100%）	0	0	0	0	0	0	0	0	2（50%）	0	0	0	0	82	0		1	0.74683
1314704	60	0	158	60	24.0346	1	0	0	1.24	2.23	0.78	3.86	159	1.02	5	0.822581	0	0	24（99%）	0	8（90%）	0	0	0	0	0	0	0	0	0	0	32	0		1	0.936093
1278639	55	0	165	65	23.8751	1	1	0	0.88	3.95	1.05	4.61	756	2.88	6.23	3.27273	10（30%）	5（50%）	0	0	0	0	20（80%）	0	0	0	0	32（100%）	0	0	0	67	1	nonfatal myocardial infarction	0	2.19402
1309945	37	1	175	100	32.6531	1	1	0	0.62	3.41	1.17	5.93	163	4.85	11.43	7.82258	0	10（60%）	0	0	0	0	5（30%）	0	0	0	0	32（100%）	0	0	0	47	0		1	3.32207
1387058	61	1	167	60	21.5139	1	0	0	1.14	1.93	0.65	3.52	740	0.73	5.09	0.640351	0	40（99%）	0	0	0	0	0	2（40%）	0	0	2（30%）	0	0	0	0	44	0		0	0.61942
1259356	73	0	156	70	28.764	1	0	0	1.29	1.79	0.59	3.44	243	1.33	4.98	1.03101	0	0	24（99%）	0	0	0	10（75%）	0	0	0	16（99%）	0	0	0	0	50	1	AMI	1	1.19746
1258351	50	1	165	85	31.2213	1	1	0	1.02	2.3	0.77	3.77	198	1.64	8.64	1.60784	0	0	12（90%）	0	2（50%）	0	0	0	0	0	2（50%）	0	4（70%）	0	0	20	0		1	1.95795
1407613	53	1	170	65	22.4913	1	0	1	1.22	2.26	0.9	4.05	96	1.09	4.63	0.893443	0	5（40%）	0	0	0	0	0	4（75%）	0	0	32（100%）	0	0	0	0	41	1	Acute non-ST-segment elevation myocardial infarction	0	0.925587
1229960	64	1	170	84	29.0657	1	1	0	0.68	1.59	1.15	2.91	100	1.51	4.25	2.22059	0	20（90%）	0	0	0	0	80（100%）	0	0	0	8（80%）	0	0	0	0	108	0		1	1.16588
1323318	77	0	160	65	25.3906	1	1	0	1.37	2.6	0.82	4.22	85	1.16	7.92	0.846715	0	20（90%）	0	0	8（80%）	0	0	2（40%）	0	0	0	2（30%）	0	0	0	32	0		1	1.52466
1333893	63	1	170	75	25.9516	1	0	1	1.22	2.46	0.82	4.02	553	1.81	5.43	1.48361	0	0	6（70%）	8（80%）	16（99%）	0	0	0	8（90%）	8（90%）	4（70%）	0	0	0	0	50	0		1	1.59212
1626012	61	0	160	55	21.4844	1	0	1	1.34	1.59	0.46	3.38	139	1.7	8.96	1.26866	0	0	48（100%）	0	0	0	0	0	0	0	2（30%）	0	0	0	0	50	1	Acute anterior wall myocardial infarction	0	2.03025
1225039	45	1	172	75	25.3515	0	0	1	1.08	2.95	0.92	4.69	75	1	5.84	0.925926	0	0	3（50%）	0	0	0	80（100%）	0	0	0	0	0	0	0	4（90%）	87	1	acute heart failure	1	1.07158
1233582	76	1	160	80	31.25	0	0	0	0.9	2.33	0.92	3.66	45	1.4	4.71	1.55556	0	0	3（50%）	0	0	0	0	16（95%）	0	0	32（100%）	0	0	0	0	51	1	AMI	1	1.19301
1278531	64	0	156	56	23.0112	1	1	0	1.24	4.03	1.31	6.21	887	2.68	8.96	2.16129	10（50%）	10（70%）	3（50%）	0	0	0	80(100%)	0	0	0	16(99%)	2(50%)	16(99%)	0	0	137	0		0	2.48544
1341582	66	1	172	64	21.6333	1	0	0	1.13	4.29	0.85	3.83	119	1.45	3.29	1.28319	0	0	3（50%）	8（80%）	8（90%）	0	0	16（95%）	0	0	32（100%）	0	0	0	0	67	1	AMI	0	0.869304
1325132	74	0	150	50	22.2222	1	1	0	1.14	2.65	0.95	4.39	604	0.83	12.45	0.72807	0	0	12（80%）	0	0	0	10（70%）	4（60%）	4（70%）	8（80%）	8（80%）	4（70%）	8（90%）	4（60%）	4（90%）	66	0		0	1.64224
954287	73	0	155	70	29.1363	1	1	0	1.58	4.08	1.2	5.66	602	0.94	10.22	0.594937	0	5（40%）	0	0	4（60%）	0	0	0	8（90%）	0	2（50%）	32（100%）	0	0	0	51	1	AMI	1	1.56932
1377585	48	1	176	90	29.0548	1	0	1	0.94	2.46	0.9	3.87	143	2.17	4.44	2.30851	0	2.5（20%）	3（50%）	0	2（50%）	0	0	0	0	1（20%）	8（80%）	0	0	0	0.5（20%）	17	0		1	1.57223
1226225	69	0	165	65	23.8751	1	0	0	1.47	2.36	0.73	4.2	418	1.1	4.78	0.748299	0	20（90%）	0	0	0	0	0	16（95%）	0	0	0	0	8（90%）	0	0	44	0		0	0.966604
1212170	34	1	170	90	31.1419	1	0	1	1.08	2.33	0.92	4.51	295	1.38	4.47	1.27778	0	0	12（80%）	0	0	0	0	0	0	0	0	0	0	0	0	12	0		1	1.12632
1405483	31	1	170	85	29.4118	0	0	0	0.87	2.85	0.91	4.71	162.9	2.24	7.05	2.57471	0	20（90%）	0	0	0	0	0	0	0	0	0	0	0	0	0	20	0		1	2.06636
1363129	70	0	150	74	32.8889	1	0	0	1.15	3.05	1.11	4.85	248	1.53	5.71	1.33043	0	0	12（90%）	4（70%）	0	0	0	0	0	0	0	0	0	0	0	16	0		1	1.47434
1357449	76	1	173	78	26.0617	1	0	1	0.95	1.33	0.58	2.61	193	0.64	8	0.673684	0	0	3（40%）	0	0	0	5（40%）	0	0	2（40%）	32（100%）	0	0	0	0	42	1	AIMI	1	0.940007
1299268	41	1	170	86	29.7578	0	1	1	0.88	3.06	1.25	5.51	605	4.21	6.75	4.78409	0	0	24（99%）	8（80%）	0	0	0	0	0	0	0	0	0	0	0	32	0		1	2.65386
1394463	69	1	170	90	31.1419	1	0	1	0.67	2.74	1.03	4.14	97	3.02	4.37	4.50746	0	80（100%）	0	0	0	0	0	0	0	0	2（50%）	0	0	0	0	82	1	acute heart failure	1	1.88687
1270829	70	1	165	70	25.7117	1	0	1	1.08	2.12	0.81	3.66	88	1.41	3.92	1.30556	0	0	3（40%）	0	0	0	0	0	0	4（70%）	0	16（95%）	0	0	0	23	1	AMI	1	1.01653
1198616	60	0	163	55	20.7008	0	1	0	1.41	2.31	0.68	4.09	30	0.96	6.28	0.680851	0	10（70%）	24（99%）	0	0	2（70%）	0	0	0	0	0	2（50%）	0	0	0	38	0		0	1.1034
1366288	55	1	170	80	27.6817	0	0	1	0.8	2.68	0.97	4.09	196	1.56	4.36	1.95	0	20（80%）	0	0	0	0	0	0	0	0	0	0	0	0	0	20	0		1	1.22401
1217118	72	0	158	75	30.0433	1	0	0	0.84	2.11	0.85	3.73	94	1.88	13.51	2.2381	0	10（60%）	0	0	0	0	0	0	0	0	32（100%）	0	0	0	0	42	0		1	2.54155
1380404	63	1	170	75	25.9516	0	1	1	1.05	2.11	0.68	3.33	193	1.42	8.27	1.35238	10（50%）	20（90%）	48（100%）	0	8（90%）	0	0	16（99%）	0	32（100%）	2（30%）	0	0	32（100%）	8（99%）	160	1	AMI	1	1.77014
1377363	69	0	155	60	24.974	1	1	0	0.91	1.43	0.7	3.56	74	5.09	16.48	5.59341	0	20（90%）	0	0	0	0	0	16（99%）	0	0	0	0	0	0	0	36	0		1	3.73628
1229221	69	1	165	70	25.7117	1	0	1	1.44	2.36	0.74	4.73	6	0.97	5.09	0.673611	10（50%）	40（95%）	0	0	0	0	5（50%）	32（100%）	0	0	0	0	0	0	0	87	1	AMI	1	0.903671
1352196	67	0	155	60	24.974	1	1	0	1.31	4.93	1.55	6.69	741	1.58	6.5	1.20611	10（30%）	10（70%）	12（90%）	2（30%）	0	0	0	0	0	0	4（60%）	16（99%）	32（100%）	0	0	86	1	Acute non-ST-segment elevation myocardial infarction	1	1.63608
1259540	62	1	172	68	22.9854	0	1	0	1.12	3.05	0.97	4.42	499	0.94	6.39	0.839286	0	0	12（90%）	0	0	0	0	0	4（60%）	0	0	4（60%）	16（95%）	0	0	36	0		0	1.09971
1307378	67	1	164	84	31.2314	1	0	0	0.96	2.85	1.06	4.93	156	2.47	4.71	2.57292	0	0	3（50%）	0	2（50%）	0	0	0	8（90%）	0	0	2（50%）	0	0	0	15	0		1	1.76076
1408861	46	0	161	70	27.0051	1	0	0	1.17	3.31	0.92	5.12	234	1.35	6.53	1.15385	0	80（100%）	0	0	0	0	0	0	16（99%）	0	2（40%）	2（50%）	0	0	0	100	0		1	1.48336
1221898	64	0	156	63	25.8876	1	0	0	1.28	3.25	0.87	5.14	63	2.35	4.7	1.83594	0	0	6（60%）	8（80%）	0	0	0	0	0	0	0	0	0	0	0	14	1	AMI	1	1.70883
1207592	66	1	171	62	21.2031	0	0	1	1.07	2.74	0.93	4.96	236	0.74	5.45	0.691589	0	20（80%）	0	0	0	0	20（85%）	0	8（90%）	0	0	0	0	0	0	48	0		0	0.701363
1225859	38	1	178	83	26.1962	1	0	1	1.08	3.88	0.58	6.62	86	4.43	4.06	4.10185	0	10（70%）	0	4（70%）	0	0	0	0	2（50%）	0	32（100%）	0	0	0	0	48	0		1	2.19644
664905	59	1	180	85	26.2346	1	0	0	0.93	1.94	0.79	3.64	131	2.91	5.94	3.12903	0	5（50%）	0	0	0	0	80（100%）	0	0	0	4（75%）	0	0	32（100%）	0	121	0		1	2.15672
1307445	47	0	163	61	22.9591	0	0	0	1.05	2.05	0.73	3.67	81	2.82	4.37	2.68571	0	5（50%）	6（60%）	16（99%）	2（30%）	0	0	0	8（90%）	0	0	0	0	0	0	37	0		0	1.81835
1327264	65	0	158	62	24.8358	1	0	0	1.3	3	0.94	5.03	101	1.33	5.38	1.02308	0	0	0	0	4（70%）	0	0	8（90%）	0	0	0	0	0	0	0	12	0		1	1.27472
1255418	39	1	175	85	27.7551	0	0	1	0.82	2.05	0.74	3.7	11	2.95	4.21	3.59756	0	0	24（95%）	0	0	2（60%）	0	0	0	0	0	0	2（40%）	0	0	28	0		1	1.82612
1403190	55	0	173	70	23.3887	1	1	1	0.9	2.34	1.04	3.83	313	2.3	12.82	2.55556	10（30%）	0	3（50%）	0	32（100%）	8（95%）	0	0	0	0	2（30%）	0	0	0	0	55	0		0	2.69077
1252837	59	1	168	73	25.8645	1	1	1	0.96	1.99	0.67	3.3	426	1.21	6.17	1.26042	0	0	0	0	0	0	0	32（100%）	0	0	8（85%）	0	0	0	0	40	0		1	1.31717
1216744	52	1	175	70	22.8571	0	0	0	1.24	2.79	0.84	4.65	49	0.97	3.69	0.782258	0	20（90%）	0	0	8（90%）	0	5（50%）	0	0	0	0	0	0	0	0	33	0		0	0.58202
907445	73	0	155	58	24.1415	0	0	0	1.87	2.65	0.76	4.6	123	0.63	5.09	0.336898	20（60%）	0	6（60%）	0	0	0	10（60%）	32（100%）	0	0	2（30%）	0	0	4（60%）	0	74	1	NSTEMI	1	0.472095
1359899	63	1	175	73	23.8367	1	1	1	0.88	2.95	1.35	3.92	14	2.33	6.3	2.64773	0	80（100%）	0	0	8（80%）	0	0	16（95%）	0	16（99%）	0	0	0	8（90%）	8（95%）	136	0		0	1.99327
1341059	69	0	170	65	22.4913	1	1	0	1.13	3.19	1.04	5.05	275	1.92	7.37	1.69912	0	20（90%）	0	0	0	0	5（50%）	0	0	0	32（100%）	0	0	0	0	57	1	acute heart failure	0	1.9566
1353361	63	0	158	70	28.0404	0	0	0	1.15	3.08	1.06	4.74	302	1.55	9.63	1.34783	0	10（60%）	0	0	0	0	0	0	0	0	16（95%）	4（55%）	0	2（40%）	0	32	0		1	2.00999
1352787	43	1	173	82	27.3982	0	1	1	0.82	2.11	0.85	3.44	269	1.28	8.42	1.56098	0	20（90%）	24（95%）	0	0	0	0	16（99%）	0	0	0	0	0	8（90%）	4（90%）	72	0		1	1.68432
1348137	45	1	173	90	30.0712	1	0	0	0.89	3.1	1.1	4.9	292	1.46	4.82	1.64045	0	40（95%）	0	0	16（99%）	0	0	0	0	0	0	0	0	0	0	56	0		1	1.25806
1300341	68	0	160	64	25	1	0	0	1.42	2.01	0.55	4.16	65	1.56	5.48	1.09859	0	40（95%）	0	0	0	0	0	0	0	0	4（70%）	0	0	0	0	44	0		1	1.45264
1392694	74	0	155	65	27.0552	1	1	0	1.29	2.2	0.64	3.76	131	0.96	4.92	0.744186	0	20（90%）	0	0	0	8（99%）	0	16（95%）	0	0	0	0	2（30%）	0	0	46	1	AMI	1	0.859339
1359892	54	1	175	85	27.7551	0	0	0	1.16	3.95	1.26	6.15	72	1.65	4.73	1.42241	0	20（90%）	0	0	0	0	0	0	0	2（50%）	8（85%）	0	0	0	1（40%）	31	0		1	1.36155
1195005	58	1	158	72	28.8415	1	0	0	0.83	1.21	0.44	2.39	77	1.73	3.94	2.08434	0	0	12（90%）	0	0	0	0	8（90%）	0	0	0	0	0	2（50%）	2（60%）	24	0		1	1.22615
1360959	47	1	167	65	23.3067	1	0	1	1.07	4.39	1.58	6.42	357	1.76	4.76	1.64486	0	80（100%）	0	0	0	0	0	16（99%）	0	0	0	0	0	0	0	96	0		0	1.43241
1382179	64	0	160	58	22.6562	1	0	1	1.01	1.79	0.72	3.24	363	0.91	3.52	0.90099	0	5（50%）	0	0	0	0	0	0	0	0	16（95%）	0	0	0	0	21	0		0	0.471003
1331531	70	1	165	75	27.5482	1	0	1	1.19	2.28	0.85	4.05	183	1.83	4.93	1.53782	0	10（60%）	0	0	0	0	0	0	0	0	8（90%）	0	0	0	0	18	0		1	1.50651
1308971	66	1	169	75	26.2596	1	0	0	1	2.53	0.89	4.62	34	2.28	4.13	2.28	0	20（90%）	0	0	0	0	0	0	0	0	0	0	0	0	16（100%）	36	0		1	1.54931
1240249	46	1	180	90	27.7778	0	0	1	1.15	2.18	0.66	3.66	48	0.8	5.75	0.695652	0	5（30%）	0	0	0	0	0	0	0	0	32（100%）	0	0	0	0	37	0		1	0.832909
1205470	52	0	162	71	27.0538	1	0	0	0.82	2.83	1.23	5.95	187	6.86	9.77	8.36585	0	40（99%）	0	0	16（99%）	0	20（90%）	0	0	0	0	0	0	0	1（50%）	77	1	AMI	1	3.51188
1232331	74	0	163	80	30.1103	1	0	0	1.07	2.18	0.63	3.66	165	1.3	6.52	1.21495	0	0	0	0	0	0	0	0	0	0	32（100%）	0	0	0	0	32	0		1	1.44409
1398731	61	1	175	80	26.1224	0	0	0	0.94	2.78	0.82	4.24	127	0.96	8.34	1.02128	0	0	0	0	8（90%）	0	0	8（80%）	0	8（90%）	0	32（100%）	0	0	0	56	1	AMI	1	1.38709
1309269	48	1	175	75	24.4898	0	0	1	0.99	3.43	1.1	5.5	164	1.51	4.74	1.52525	0	0	0	0	0	0	0	8（90%）	0	0	2（50%）	0	2（50%）	0	0	12	0		1	1.275
1232484	52	1	164	80	29.7442	0	0	0	1.1	2.05	0.76	3.84	78	1.62	4.54	1.47273	10（30%）	20（90%）	0	0	4（60%）	0	0	0	0	0	0	0	0	0	4（80%）	38	1	AMI	1	1.30221
1227461	50	1	170	67	23.1834	1	0	1	0.87	2.18	0.71	3.45	100	0.8	4.42	0.91954	0	5（50%）	3（50%）	0	2（40%）	0	0	32（100%）	0	0	0	0	2（50%）	0	4（90%）	48	1	AMI	0	0.569849
549315	78	1	175	75	24.4898	1	0	0	0.84	1.82	0.57	2.49	63	0.91	6.7	1.08333	0	40（99%）	6（70%）	0	0	0	0	0	0	0	0	0	0	0	0	46	0		1	1.11465
916155	49	1	178	85	26.8274	0	0	1	0.87	2.93	1.06	4.41	248	1.54	5.1	1.77011	0	20（90%）	0	0	4（60%）	0	2.5（10%）	0	0	0	0	4（60%）	8（90%）	0	4（90%）	42.5	0		1	1.36788
